# Supplementary material for: Comprehensive performance comparison of high-resolution array platforms for genome-wide Copy Number Variation (CNV) analysis in humans
Source: BMC Genomics. 2017 Apr 24;18:321. doi: 10.1186/s12864-017-3658-x (PMC5402652; doi:10.1186/s12864-017-3658-x)
Supplement: Supplementary file 1 — Overlap of CNV calls from two different algorithms for each array platform with gold standard and CNVnator CNVs. Summarizes the number of overlapping CNV calls from two different algorithms for each array platform with gold standard and CNVnator CNVs using the various overlap criteria. (XLSX 37 kb) [file 12864_2017_3658_MOESM1_ESM.xlsx]

## Sheet: NA12878 Gold Standard
NA12878 1000 Genomes Project Derived Gold Standard
Chr	Start	End	Size	Type
1	2911536	2911850	315	DEL
1	4204667	4204717	51	DEL
1	7570074	7571521	1448	DEL
1	9595360	9597869	2510	DEL
1	10482499	10483790	1292	DEL
1	11682873	11683189	317	DEL
1	16151682	16155632	3951	DEL
1	17026064	17052112	26049	CNV
1	21786418	21786695	278	DEL
1	25592642	25661222	68581	CNV
1	31244650	31244744	95	DEL
1	31574934	31577199	2266	DEL
1	35101427	35111985	10559	DEL
1	35627104	35627431	328	DEL
1	36733282	36733515	234	DEL
1	36749217	36749269	53	DEL
1	37816478	37816722	245	DEL
1	39998246	40001288	3043	DEL
1	43857455	43857791	337	DEL
1	46207286	46207598	313	DEL
1	46366107	46366436	330	DEL
1	53594104	53594942	839	DEL
1	53594175	53595598	1424	DEL
1	53595112	53595602	491	DEL
1	56887702	56888019	318	DEL
1	58343211	58343535	325	DEL
1	58743910	58744826	917	DEL
1	60048628	60049655	1028	DEL
1	62390586	62390935	350	DEL
1	63151819	63152158	340	DEL
1	68007970	68008811	842	DEL
1	69806992	69807311	320	DEL
1	69943715	69944021	307	DEL
1	70027325	70027682	358	DEL
1	70946189	70946520	332	DEL
1	71741319	71741629	311	DEL
1	72766343	72811815	45473	DEL
1	72778537	72784594	6058	DEL
1	74312425	74312678	254	DEL
1	78649157	78654148	4992	DEL
1	80221781	80223032	1252	DEL
1	82963291	82963615	325	DEL
1	83042644	83042964	321	DEL
1	83802380	83979035	176656	CNV
1	84517858	84524770	6913	DEL
1	85980461	86006144	25684	CNV
1	86405790	86406118	329	DEL
1	86740980	86741697	718	DEL
1	88873547	88873598	52	DEL
1	89475930	89478613	2684	DEL
1	91624771	91625054	284	DEL
1	92232051	92233331	1281	DEL
1	94288372	94291260	2889	DEL
1	105218662	105219460	799	DEL
1	108402972	108405499	2528	DEL
1	108733288	108737237	3950	CNV
1	109573240	109575184	1945	DEL
1	110187159	110191392	4234	DEL
1	110225019	110245280	20262	DEL
1	110230075	110241247	11173	CNV
1	112074694	112074805	112	DEL
1	112834896	112837824	2929	DEL
1	116229468	116232839	3372	DEL
1	117002162	117002292	131	DEL
1	118091036	118091258	223	DEL
1	121171965	121349588	177624	CNV
1	143984622	144094733	110112	CNV
1	144468090	144480623	12534	DEL
1	144691202	144710622	19421	CNV
1	144839080	144849492	10413	CNV
1	144862244	144892802	30559	CNV
1	144913699	144951391	37693	CNV
1	144954627	144955376	750	DEL
1	144973077	144989257	16181	DUP
1	145120320	145182150	61831	CNV
1	146081807	146164363	82557	CNV
1	148832244	148954132	121889	CNV
1	149015523	149036627	21105	CNV
1	149231192	149241216	10025	CNV
1	149249429	149284877	35449	CNV
1	149289438	149358445	69008	CNV
1	149532289	149572952	40664	DEL
1	150037842	150037898	57	DEL
1	152555495	152586932	31438	DEL
1	152760084	152770547	10464	DEL
1	153133703	153133960	258	DEL
1	157540655	157540871	217	DEL
1	158867540	158869980	2441	DEL
1	158961353	158966208	4856	DEL
1	159014810	159018679	3870	CNV
1	159648708	159649659	952	DEL
1	162052665	162052985	321	DEL
1	165731209	165731489	281	DEL
1	171783587	171783649	63	DEL
1	180183831	180184150	320	DEL
1	180292989	180293313	325	DEL
1	180749765	180755414	5650	DEL
1	181043348	181043808	461	DEL
1	185009806	185011738	1933	DEL
1	185373096	185373434	339	DEL
1	187464747	187466829	2083	DEL
1	187716053	187722514	6462	DEL
1	188539457	188540228	772	DEL
1	188994948	188995283	336	DEL
1	189704477	189783356	78880	DEL
1	189771446	189777754	6309	DEL
1	190837319	190837490	172	DEL
1	194451056	194454312	3257	DEL
1	194517604	194517863	260	DEL
1	197894025	197894310	286	DEL
1	207292375	207292595	221	DEL
1	207292405	207293149	745	DEL
1	207542027	207545525	3499	CNV
1	211965009	211965782	774	DEL
1	212471179	212472619	1441	DEL
1	213083966	213086597	2632	DEL
1	217269958	217270023	66	DEL
1	217754074	217754377	304	DEL
1	218245628	218246489	862	DEL
1	222374169	222380531	6363	DEL
1	228024093	228024405	313	DEL
1	229373395	229373771	377	DEL
1	229812540	229820837	8298	DEL
1	232775529	232775843	315	DEL
1	232836575	232836759	185	DEL
1	233962115	233963557	1443	DEL
1	234318645	234319749	1105	DEL
1	235537077	235538345	1269	DEL
1	236279278	236279832	555	DEL
1	236548998	236551425	2428	DEL
1	236594925	236595250	326	DEL
1	240616990	240617314	325	DEL
1	240641200	240641602	403	DEL
1	241149856	241150181	326	DEL
1	241360537	241360852	316	DEL
1	241586225	241586489	265	DEL
1	243127774	243129222	1449	DEL
1	243782747	243783759	1013	DEL
1	246125965	246126155	191	DEL
1	246167282	246167379	98	DEL
1	247959050	247959103	54	DEL
1	248619876	248634579	14704	CNV
1	248755655	248758478	2824	DEL
1	248756741	248797597	40857	CNV
1	248839443	248841018	1576	DEL
1	248849861	248850138	278	DEL
2	1826537	1826595	59	DEL
2	2798774	2799246	473	DEL
2	3732802	3738024	5223	DEL
2	4212110	4223633	11524	DEL
2	5487768	5488035	268	DEL
2	14704165	14710160	5996	DEL
2	14706436	14709955	3520	DEL
2	15166285	15166611	327	DEL
2	16271567	16273799	2233	DEL
2	18906158	18907341	1184	DEL
2	22688399	22690107	1709	DEL
2	28353920	28354247	328	DEL
2	28661665	28661718	54	DEL
2	33224462	33227296	2835	DEL
2	34523576	34525669	2094	DEL
2	34643630	34643937	308	DEL
2	34695856	34736534	40679	CNV
2	35772266	35772319	54	DEL
2	35975766	35997215	21450	DEL
2	36955660	36955976	317	DEL
2	39071477	39071819	343	DEL
2	40446946	40447073	128	DEL
2	41973027	41976041	3015	DEL
2	42346265	42347320	1056	DEL
2	46910132	46910448	317	DEL
2	48990526	48991166	641	DEL
2	49561482	49561626	145	DEL
2	49612882	49613205	324	DEL
2	51926595	51927817	1223	DEL
2	51973822	51974238	417	DEL
2	52749687	52785269	35583	DEL
2	54565490	54567478	1989	DEL
2	54693478	54693742	265	DEL
2	59623256	59631071	7816	DEL
2	59644944	59644994	51	DEL
2	65807507	65807817	311	DEL
2	66505568	66507543	1976	DEL
2	70125033	70125561	529	DEL
2	74511276	74511606	331	DEL
2	76557061	76557292	232	DEL
2	76773559	76775450	1892	DEL
2	78117886	78118362	477	DEL
2	78748487	78748630	144	DEL
2	78785986	78786119	134	DEL
2	79057647	79057983	337	DEL
2	79076573	79081208	4636	DEL
2	82340445	82340765	321	DEL
2	84758440	84758733	294	DEL
2	86972696	87178267	205572	CNV
2	88320968	88321215	248	DEL
2	88429838	88430152	315	DEL
2	88600816	88601142	327	DEL
2	91865750	91925129	59380	CNV
2	97854287	97856138	1852	DEL
2	98136216	98156567	20352	CNV
2	99752964	99753300	337	DEL
2	101975203	101975536	334	DEL
2	102097838	102098165	328	DEL
2	102232538	102233564	1027	DEL
2	106694799	106696035	1237	DEL
2	106695055	106695893	839	DEL
2	106695492	106695752	261	DEL
2	108855423	108856274	852	DEL
2	109310556	109312112	1557	DEL
2	109689981	109695337	5357	DEL
2	110441457	110547945	106489	CNV
2	111152885	111606197	453313	CNV
2	111576391	111576633	243	DEL
2	112018095	112176368	158274	CNV
2	112283449	112414628	131180	CNV
2	114151313	114153614	2302	DEL
2	116662058	116662652	595	DEL
2	117893050	117893389	340	DEL
2	118906129	118906281	153	DEL
2	119713987	119714124	138	DEL
2	121797802	121798397	596	DEL
2	123364885	123365367	483	DEL
2	123477289	123482545	5257	DEL
2	126443247	126451831	8585	DEL
2	126509711	126510598	888	DEL
2	127674757	127677270	2514	DEL
2	129638388	129646200	7813	DEL
2	130242119	130251575	9457	DEL
2	130243468	130249517	6050	DEL
2	130954939	130957401	2463	DEL
2	132335225	132335331	107	DEL
2	132534284	132534838	555	DEL
2	132534497	132534923	427	DEL
2	133671912	133674536	2625	DEL
2	138490123	138490496	374	DEL
2	139942337	139942387	51	DEL
2	146842402	146842549	148	DEL
2	146862622	146876866	14245	DEL
2	146868295	146876318	8024	DEL
2	150626970	150627291	322	DEL
2	150759300	150759621	322	DEL
2	151031127	151038285	7159	DEL
2	151903083	151903359	277	DEL
2	152041204	152041492	289	DEL
2	154064575	154064678	104	DEL
2	154494940	154495150	211	DEL
2	155818938	155833162	14225	DEL
2	157077111	157077334	224	DEL
2	158433337	158433666	330	DEL
2	158719085	158719396	312	DEL
2	159958908	159961502	2595	DEL
2	160855851	160856174	324	DEL
2	161795600	161795924	325	DEL
2	163666408	163666723	316	DEL
2	167494545	167500589	6045	DUP
2	167545980	167547056	1077	DEL
2	167550210	167550286	77	DEL
2	169395462	169395774	313	DEL
2	169606131	169606207	77	DEL
2	177265639	177272040	6402	DEL
2	178287642	178288052	411	DEL
2	180065283	180082019	16737	DEL
2	182355971	182356286	316	DEL
2	182856891	182857589	699	DEL
2	183354710	183354784	75	DEL
2	184085515	184090985	5471	DEL
2	188215718	188216025	308	DEL
2	191680779	191680874	96	DEL
2	193355404	193355708	305	DEL
2	194689469	194698782	9314	DEL
2	195477627	195477734	108	DEL
2	196031309	196031614	306	DEL
2	196051814	196052084	271	DEL
2	196214818	196215228	411	DEL
2	197614616	197614948	333	DEL
2	200312454	200312679	226	DEL
2	202549931	202550000	70	DEL
2	204181530	204191631	10102	DEL
2	206731182	206731505	324	DEL
2	208351101	208359313	8213	DEL
2	208910336	208910651	316	DEL
2	208959107	208959450	344	DEL
2	209061157	209061477	321	DEL
2	209451717	209452044	328	DEL
2	209942971	209948927	5957	DEL
2	212161556	212161620	65	DEL
2	212551245	212551542	298	DEL
2	212700043	212700116	74	DEL
2	214507330	214507569	240	DEL
2	214775204	214775511	308	DEL
2	214778297	214778363	67	DEL
2	215728762	215730832	2071	DEL
2	215749625	215749807	183	DEL
2	217158346	217158727	382	DEL
2	217955891	217957273	1383	DEL
2	220052322	220052915	594	DEL
2	220052751	220056378	3628	DEL
2	221882974	221883170	197	DEL
2	223481690	223481979	290	DEL
2	223797358	223797675	318	DEL
2	226403489	226403546	58	DEL
2	231996176	231996500	325	DEL
2	233332725	233333474	750	DEL
2	237701915	237701977	63	DEL
2	240958939	240959261	323	DEL
2	242608433	242608488	56	DEL
3	228934	234185	5252	CNV
3	1629482	1629541	60	DEL
3	2311586	2311934	349	DEL
3	2633026	2633347	322	DEL
3	3723307	3723381	75	DEL
3	6650202	6654630	4429	DEL
3	6700872	6701254	383	DEL
3	8325606	8326807	1202	DEL
3	10397456	10397805	350	DEL
3	11108255	11111870	3616	DEL
3	12196517	12196572	56	DEL
3	13141433	13142591	1159	DEL
3	16239410	16241213	1804	DEL
3	18729954	18730777	824	DEL
3	21457497	21457820	324	DEL
3	21723722	21725954	2233	DEL
3	23764057	23764387	331	DEL
3	24090786	24091042	257	DEL
3	25030880	25032246	1367	DEL
3	26123847	26123975	129	DEL
3	26450940	26452301	1362	DEL
3	26451164	26451660	497	DEL
3	26469887	26469982	96	DEL
3	32102050	32107887	5838	DEL
3	32806741	32808056	1316	DEL
3	32940758	32940854	97	DEL
3	33300939	33301247	309	DEL
3	33553189	33554075	887	DEL
3	35051657	35051985	329	DEL
3	36108120	36108438	319	DEL
3	41336622	41337193	572	DEL
3	45768351	45768676	326	DEL
3	45831051	45831105	55	DEL
3	47490669	47493444	2776	DEL
3	49494276	49494605	330	DEL
3	55358446	55358539	94	DEL
3	56604704	56604961	258	DEL
3	61475048	61475371	324	DEL
3	65188826	65214723	25898	DEL
3	68634740	68640254	5515	DEL
3	68739655	68747879	8225	DEL
3	70013451	70013889	439	DEL
3	73063077	73063554	478	DEL
3	74765412	74765735	324	DEL
3	75583324	75590596	7273	DEL
3	78779425	78779724	300	DEL
3	81346065	81346380	316	DEL
3	81907492	81907812	321	DEL
3	82936656	82936957	302	DEL
3	86336090	86336146	57	DEL
3	87482522	87482606	85	DEL
3	88485023	88485081	59	DEL
3	95116192	95116522	331	DEL
3	95465761	95468120	2360	DEL
3	98410648	98414803	4156	DEL
3	98899063	98902396	3334	DEL
3	98943804	98949516	5713	DEL
3	98982423	98982496	74	DEL
3	99037445	99037757	313	DEL
3	99605060	99605113	54	DEL
3	99628781	99629631	851	DEL
3	99785350	99785656	307	DEL
3	100521568	100522471	904	DEL
3	104278168	104279030	863	DEL
3	106813625	106813789	165	DEL
3	111243593	111248855	5263	DEL
3	112467382	112467712	331	DEL
3	113854021	113854347	327	DEL
3	114466474	114466798	325	DEL
3	116275271	116275595	325	DEL
3	118281607	118281829	223	DEL
3	119893984	119894448	465	DEL
3	122138442	122138768	327	DEL
3	123236746	123237061	316	DEL
3	124936320	124937213	894	DEL
3	126358922	126359249	328	DEL
3	128672140	128675334	3195	DEL
3	129763168	129806784	43617	DEL
3	129774132	129780957	6826	DEL
3	130131996	130132924	929	DEL
3	131708252	131713384	5133	DEL
3	132776269	132776319	51	DEL
3	133849758	133849816	59	DEL
3	134673902	134674555	654	DEL
3	136020924	136026326	5403	DEL
3	137314460	137316441	1982	DEL
3	139425868	139425926	59	DEL
3	144888422	144888910	489	DEL
3	146385228	146390409	5182	DEL
3	148566792	148567110	319	DEL
3	148844372	148844700	329	DEL
3	151503209	151503269	61	DEL
3	155410957	155411282	326	DEL
3	156092162	156093688	1527	DEL
3	158116901	158117244	344	DEL
3	158350719	158351910	1192	DEL
3	159257018	159257691	674	DEL
3	159461335	159463463	2129	DEL
3	161246712	161247047	336	DEL
3	161635511	161635691	181	DEL
3	162408296	162408612	317	DEL
3	162448908	162449811	904	DEL
3	162512202	162525833	13632	DEL
3	162514471	162625647	111177	DEL
3	162525834	162545193	19360	DEL
3	162558858	162601552	42695	DEL
3	162717258	162723563	6306	DEL
3	162764905	162769085	4181	DEL
3	163464167	163464473	307	DEL
3	168738458	168738838	381	DEL
3	173268419	173268477	59	DEL
3	177294475	177297489	3015	DEL
3	177381336	177385447	4112	DEL
3	177896496	177896554	59	DEL
3	178550124	178550897	774	DEL
3	179654342	179654808	467	DEL
3	180917895	180918620	726	DEL
3	183876797	183877385	589	DEL
3	184125346	184125555	210	DEL
3	185017328	185017653	326	DEL
3	187732878	187734849	1972	DEL
3	188304831	188305164	334	DEL
3	189575894	189576216	323	DEL
3	189737175	189740648	3474	DEL
3	189955408	189955709	302	DEL
3	189995602	189995669	68	DEL
3	190290639	190290936	298	DEL
3	190478458	190478634	177	DEL
3	191141010	191141067	58	DEL
3	191856085	191856423	339	DEL
3	192875329	192885405	10077	DEL
3	194398762	194400296	1535	DEL
3	194555604	194556262	659	DEL
3	194614723	194615039	317	DEL
3	195198396	195222983	24588	DEL
3	195417835	195445776	27942	CNV
3	195505831	195507123	1293	DEL
3	195569206	195569923	718	DEL
3	196055919	196056883	965	DEL
3	196934563	196939253	4691	DEL
3	197316814	197316891	78	DEL
4	1086777	1086827	51	DEL
4	1385457	1385532	76	DEL
4	2550339	2551281	943	DEL
4	4124334	4152937	28604	CNV
4	4131077	4132207	1131	DEL
4	4139978	4149617	9640	DEL
4	6651592	6652912	1321	DEL
4	6894769	6895995	1227	DEL
4	6897351	6900401	3051	DEL
4	9157568	9214307	56740	DEL
4	9186956	9206735	19780	DEL
4	9457406	9481022	23617	CNV
4	9573062	9573170	109	DEL
4	9576978	9577452	475	DEL
4	10211223	10234580	23358	DEL
4	10392397	10402099	9703	CNV
4	16426943	16426999	57	DEL
4	17202756	17203066	311	DEL
4	22432891	22432952	62	DEL
4	25497150	25497463	314	DEL
4	27543891	27543955	65	DEL
4	28421593	28421942	350	DEL
4	29661109	29661437	329	DEL
4	32540600	32540915	316	DEL
4	34670638	34688424	17787	CNV
4	34779788	34780532	745	DEL
4	34779933	34828997	49065	DEL
4	34781317	34849886	68570	DEL
4	36469904	36470237	334	DEL
4	37483080	37483138	59	DEL
4	39031076	39031358	283	DEL
4	40024928	40026278	1351	DEL
4	43931499	43931838	340	DEL
4	44507275	44507729	455	DEL
4	44509377	44509695	319	DEL
4	44971996	44972168	173	DEL
4	55808674	55808918	245	DEL
4	55998554	55998888	335	DEL
4	57501858	57501984	127	DEL
4	58087336	58087734	399	DEL
4	58148016	58148342	327	DEL
4	61330102	61333188	3087	DEL
4	61569228	61569558	331	DEL
4	61939189	61942243	3055	DEL
4	64783584	64784554	971	DEL
4	65719067	65719554	488	DEL
4	66641109	66641420	312	DEL
4	67122071	67123489	1419	DEL
4	68873177	68873246	70	DEL
4	69373747	69423167	49421	DEL
4	69375591	69491543	115953	DEL
4	69426439	69454553	28115	DEL
4	69597936	69598288	353	DEL
4	69959841	69960165	325	DEL
4	70122981	70231746	108766	DEL
4	70129985	70204226	74242	CNV
4	72785700	72786024	325	DEL
4	72829626	72829955	330	DEL
4	73418754	73418842	89	DEL
4	73831245	73831819	575	DEL
4	80205728	80206056	329	DEL
4	81302526	81302865	340	DEL
4	81991515	81991836	322	DEL
4	84221708	84221993	286	DEL
4	86976375	86979957	3583	DEL
4	87066353	87066535	183	DEL
4	88032137	88032469	333	DEL
4	88775635	88775952	318	DEL
4	89681460	89681782	323	DEL
4	91931556	91935838	4283	DEL
4	91931666	91933538	1873	DEL
4	91933849	91936097	2249	DEL
4	94439081	94439177	97	DEL
4	95498964	95499280	317	DEL
4	98110644	98110970	327	DEL
4	98133375	98133689	315	DEL
4	98181261	98181582	322	DEL
4	100023042	100023377	336	DEL
4	100070288	100070604	317	DEL
4	101244846	101245110	265	DEL
4	101390634	101390812	179	DEL
4	102787786	102788351	566	DEL
4	104894032	104894690	659	DEL
4	107437718	107438504	787	DEL
4	107604298	107609292	4995	DEL
4	111383200	111383532	333	DEL
4	111516319	111516509	191	DEL
4	113348500	113348562	63	DEL
4	113469974	113470281	308	DEL
4	115624597	115624870	274	DEL
4	115743887	115744132	246	DEL
4	115928726	115931880	3155	DEL
4	116166771	116177284	10514	DEL
4	117251478	117251795	318	DEL
4	117367804	117368498	695	DEL
4	117420629	117420908	280	DEL
4	119296342	119296678	337	DEL
4	119411450	119504748	93299	CNV
4	120017235	120017555	321	DEL
4	121808929	121809246	318	DEL
4	125867361	125867690	330	DEL
4	130066189	130068435	2247	DEL
4	130175089	130175155	67	DEL
4	131611192	131611360	169	DEL
4	131694825	131695074	250	DEL
4	133114039	133114358	320	DEL
4	133180785	133182979	2195	DEL
4	133445429	133445697	269	DEL
4	133619876	133620182	307	DEL
4	133819597	133819920	324	DEL
4	134132404	134133157	754	DEL
4	134141602	134141911	310	DEL
4	145316454	145319900	3447	DEL
4	146242467	146242537	71	DEL
4	150161039	150161381	343	DEL
4	150951027	150951349	323	DEL
4	152340705	152341552	848	DEL
4	157002032	157002343	312	DEL
4	160670214	160670328	115	DEL
4	161026793	161080534	53742	DEL
4	161045732	161073649	27918	DEL
4	161879011	161884782	5772	CNV
4	162053240	162053669	430	DEL
4	162053282	162053551	270	DEL
4	162776133	162776210	78	DEL
4	163394004	163396424	2421	DEL
4	164501940	164502253	314	DEL
4	164658298	164659132	835	DEL
4	166002564	166005042	2479	DEL
4	167004317	167004917	601	DEL
4	167412029	167412139	111	DEL
4	167892469	167893612	1144	DEL
4	170278462	170278879	418	DEL
4	170808437	170808717	281	DEL
4	171276548	171277692	1145	DEL
4	172988631	172992933	4303	DEL
4	173176433	173176487	55	DEL
4	173425034	173433521	8488	DEL
4	177869318	177869634	317	DEL
4	178156827	178157156	330	DEL
4	180063822	180064151	330	DEL
4	180097876	180098507	632	DEL
4	181317271	181317454	184	DEL
4	181549428	181549742	315	DEL
4	182056564	182057129	566	DEL
4	183035425	183035480	56	DEL
4	184303686	184304009	324	DEL
4	185665771	185666089	319	DEL
4	186198865	186199184	320	DEL
4	186441632	186444075	2444	DEL
4	187093487	187098252	4766	DEL
4	187213956	187214734	779	DEL
4	187795697	187796017	321	DEL
4	188959366	188959488	123	DEL
4	189793239	189793558	320	DEL
4	189969676	189970030	355	DEL
4	190058006	190064283	6278	DEL
4	190105408	190106160	753	DEL
4	190253838	190254160	323	DEL
4	190291418	190291737	320	DEL
4	190302417	190302714	298	DEL
5	608881	608931	51	DEL
5	654937	655004	68	DEL
5	1022803	1025877	3075	DEL
5	1178257	1180716	2460	DEL
5	1627140	1628837	1698	DEL
5	1924587	1925201	615	DEL
5	2769422	2769638	217	DEL
5	4459411	4459482	72	DEL
5	9400610	9400880	271	DEL
5	9411760	9412074	315	DEL
5	10273288	10275414	2127	DEL
5	10574959	10575294	336	DEL
5	10756185	10756522	338	DEL
5	12769656	12769710	55	DEL
5	12811023	12820529	9507	DEL
5	13399958	13400032	75	DEL
5	16124846	16125527	682	DEL
5	19375249	19376393	1145	DEL
5	21450197	21452448	2252	DEL
5	22139516	22173754	34239	CNV
5	23903003	23905242	2240	DEL
5	24452839	24453161	323	DEL
5	25275395	25275720	326	DEL
5	25316197	25316504	308	DEL
5	25777306	25777630	325	DEL
5	26111186	26111512	327	DEL
5	26186255	26186315	61	DEL
5	26796753	26801901	5149	DEL
5	27524869	27526440	1572	DEL
5	31677424	31677745	322	DEL
5	33355563	33355894	332	DEL
5	35191134	35191471	338	DEL
5	35196137	35196187	51	DEL
5	35614173	35614486	314	DEL
5	35672335	35672394	60	DEL
5	39374343	39374477	135	DEL
5	43523637	43523692	56	DEL
5	46270626	46275825	5200	DEL
5	53176928	53177233	306	DEL
5	53755531	53755619	89	DEL
5	54081758	54081907	150	DEL
5	57320371	57338133	17763	DEL
5	57323407	57333752	10346	DEL
5	57923170	57923343	174	DEL
5	58277277	58277329	53	DEL
5	60001696	60003676	1981	DEL
5	61293626	61293952	327	DEL
5	62704438	62704761	324	DEL
5	63698343	63701359	3017	DEL
5	64286054	64286391	338	DEL
5	65028069	65030371	2303	DEL
5	65346041	65346371	331	DEL
5	65613865	65613975	111	DEL
5	71157674	71157740	67	DEL
5	71916548	71916852	305	DEL
5	73648985	73649303	319	DEL
5	75435663	75435781	119	DEL
5	77048345	77048681	337	DEL
5	77062308	77062618	311	DEL
5	77574166	77574456	291	DEL
5	78109796	78111867	2072	DEL
5	78276748	78277072	325	DEL
5	78277726	78278045	320	DEL
5	79462626	79683257	220632	CNV
5	80039371	80039680	310	DEL
5	81008164	81008437	274	DEL
5	81182479	81182821	343	DEL
5	82482756	82483062	307	DEL
5	83948134	83955051	6918	DEL
5	84814477	84814554	78	DEL
5	84822817	84822887	71	DEL
5	86115330	86117863	2534	DEL
5	86246008	86247146	1139	DEL
5	87328660	87328807	148	DEL
5	88032012	88032342	331	DEL
5	88043138	88043466	329	DEL
5	89860421	89860742	322	DEL
5	90499767	90502128	2362	DEL
5	93916283	93916620	338	DEL
5	94109625	94109954	330	DEL
5	95343311	95343665	355	DEL
5	95909715	95910061	347	DEL
5	95966477	95967328	852	DEL
5	96325017	96325116	100	DEL
5	97401558	97402759	1202	DEL
5	97413946	97414039	94	DEL
5	98345117	98347479	2363	DEL
5	98839884	98842906	3023	DEL
5	99174314	99174628	315	DEL
5	99400886	99401903	1018	DEL
5	99759460	99759778	319	DEL
5	99923533	99923838	306	DEL
5	101693791	101694719	929	DEL
5	102163354	102163607	254	DEL
5	104429223	104506021	76799	CNV
5	104435942	104443142	7201	DEL
5	104480244	104497582	17339	DEL
5	106236884	106239672	2789	DEL
5	110694944	110695264	321	DEL
5	112477737	112478297	561	DEL
5	112881416	112881736	321	DEL
5	114731312	114731630	319	DEL
5	114969401	114969875	475	DEL
5	115894136	115894457	322	DEL
5	116428182	116428500	319	DEL
5	117387107	117393891	6785	DEL
5	117868219	117868529	311	DEL
5	119015144	119015464	321	DEL
5	119380174	119382671	2498	DEL
5	121059232	121060007	776	DEL
5	122274354	122274677	324	DEL
5	124484339	124484391	53	DEL
5	126458368	126458811	444	DEL
5	127172319	127173286	968	DEL
5	127172367	127172679	313	DEL
5	127335985	127336914	930	DEL
5	128378681	128378992	312	DEL
5	130804188	130804274	87	DEL
5	135115148	135120700	5553	DEL
5	136851113	136857394	6282	DEL
5	136854589	136856557	1969	DEL
5	137807355	137817069	9715	DEL
5	141459200	141459505	306	DEL
5	142935366	142935678	313	DEL
5	143080256	143080458	203	DEL
5	143353634	143353809	176	DEL
5	144871903	144872807	905	DEL
5	146380181	146380256	76	DEL
5	147462155	147462471	317	DEL
5	151760910	151761223	314	DEL
5	153092141	153092204	64	DEL
5	154315917	154316002	86	DEL
5	155311785	155312580	796	DEL
5	158592397	158592742	346	DEL
5	159742556	159742662	107	DEL
5	160431305	160431636	332	DEL
5	164366297	164366607	311	DEL
5	166294129	166294321	193	DEL
5	166402763	166403636	874	DEL
5	167299359	167299582	224	DEL
5	168742523	168742757	235	DEL
5	170129842	170131382	1541	DEL
5	170158817	170158906	90	DEL
5	175353978	175371353	17376	DUP
5	177199170	177205310	6141	DEL
5	177405751	177406551	801	DEL
5	178109064	178113416	4353	DEL
5	179847334	179848559	1226	DEL
6	256502	293373	36872	CNV
6	305181	340601	35421	CNV
6	327586	368712	41127	CNV
6	380338	380414	77	DEL
6	666377	667821	1445	DEL
6	1682791	1683102	312	DEL
6	2605520	2605580	61	DEL
6	4050241	4050560	320	DEL
6	5898451	5898882	432	DEL
6	6277340	6277602	263	DEL
6	7717367	7717702	336	DEL
6	9014816	9014924	109	DEL
6	9075287	9075608	322	DEL
6	10070792	10071105	314	DEL
6	10264425	10265263	839	DEL
6	11444339	11444651	313	DEL
6	11556091	11556411	321	DEL
6	11903436	11903748	313	DEL
6	13882549	13883852	1304	DEL
6	14745282	14745689	408	DEL
6	17472269	17472582	314	DEL
6	18402112	18402924	813	DEL
6	18402131	18402447	317	DEL
6	18943635	18943685	51	DEL
6	19155631	19155966	336	DEL
6	20765366	20765686	321	DEL
6	22227472	22227754	283	DEL
6	23743262	23745947	2686	DEL
6	24811806	24818032	6227	DEL
6	25529870	25530011	142	DEL
6	26678936	26686491	7556	CNV
6	26739614	26748928	9315	CNV
6	28190195	28190532	338	DEL
6	29363897	29364040	144	DEL
6	29650415	29651090	676	DEL
6	29843522	29849190	5669	DEL
6	29899944	29901525	1582	DEL
6	30230519	30230591	73	DEL
6	30886430	30886570	141	DEL
6	31275976	31279146	3171	DEL
6	31292091	31293878	1788	DEL
6	32313768	32314091	324	DEL
6	32454946	32478407	23462	DEL
6	32461337	32468848	7512	DEL
6	32494142	32494484	343	DEL
6	32499300	32500806	1507	DEL
6	32512660	32513019	360	DEL
6	32514808	32516265	1458	DEL
6	32604936	32616132	11197	CNV
6	32623533	32624604	1072	DEL
6	32624896	32625863	968	DEL
6	32676558	32677026	469	DEL
6	32749238	32749551	314	DEL
6	32778682	32779821	1140	DEL
6	33026721	33028605	1885	DEL
6	33093407	33093738	332	DEL
6	33583080	33585984	2905	DEL
6	33937733	33943212	5480	DEL
6	35754684	35766728	12045	CNV
6	38071246	38071300	55	DEL
6	38498278	38498415	138	DEL
6	38842014	38842079	66	DEL
6	38922187	38922502	316	DEL
6	41953350	41953665	316	DEL
6	43614846	43614911	66	DEL
6	45967458	45967785	328	DEL
6	48930367	48938308	7942	DEL
6	50765956	50766267	312	DEL
6	51517349	51517675	327	DEL
6	51736109	51736805	697	DEL
6	53928702	53934820	6119	DEL
6	54556435	54556770	336	DEL
6	55825924	55846716	20793	DEL
6	55843193	55846437	3245	DEL
6	57205859	57340406	134548	CNV
6	57268496	57297686	29191	CNV
6	57450653	57479094	28442	CNV
6	57618680	57618879	200	DEL
6	57622956	57627965	5010	DEL
6	58399801	58533648	133848	CNV
6	58423749	58428880	5132	DEL
6	64667011	64668349	1339	DEL
6	65006421	65006515	95	DEL
6	66260136	66262101	1966	DEL
6	66399273	66404615	5343	DEL
6	66595036	66595830	795	DEL
6	67009228	67049033	39806	DEL
6	67024956	67027285	2330	DEL
6	67040806	67043182	2377	DEL
6	68499604	68499692	89	DEL
6	72571428	72571749	322	DEL
6	72863591	72873663	10073	DEL
6	73152037	73152154	118	DEL
6	74156152	74156478	327	DEL
6	74421253	74421559	307	DEL
6	74613607	74620405	6799	DEL
6	74832472	74833461	990	DEL
6	74932705	74933071	367	DEL
6	74932723	74932945	223	DEL
6	77097464	77102643	5180	DEL
6	78892808	79053430	160623	CNV
6	78967097	79036275	69179	CNV
6	86026352	86026667	316	DEL
6	88118173	88118306	134	DEL
6	91237575	91237896	322	DEL
6	96580133	96580235	103	DEL
6	100034558	100035368	811	DEL
6	101934561	101939028	4468	DEL
6	103737541	103763294	25754	DEL
6	104183184	104183509	326	DEL
6	105260827	105263756	2930	DEL
6	105567837	105568172	336	DEL
6	106983622	106983941	320	DEL
6	108266112	108266415	304	DEL
6	119012245	119013925	1681	DEL
6	119417503	119417831	329	DEL
6	121319292	121319616	325	DEL
6	122301643	122301962	320	DEL
6	123515058	123515373	316	DEL
6	124498906	124499229	324	DEL
6	126468009	126468247	239	DEL
6	128827727	128829605	1879	DEL
6	130959394	130959714	321	DEL
6	131418012	131418980	969	DEL
6	131440528	131440607	80	DEL
6	132106590	132108812	2223	DEL
6	132114231	132118559	4329	DEL
6	132375191	132378994	3804	DEL
6	132697628	132697951	324	DEL
6	132707465	132712439	4975	DEL
6	133371487	133371831	345	DEL
6	134268952	134269719	768	DEL
6	136235615	136235925	311	DEL
6	137313691	137314188	498	DEL
6	141325707	141326033	327	DEL
6	141548586	141550030	1445	DEL
6	149632778	149632944	167	DEL
6	150302658	150302804	147	DEL
6	151485895	151486930	1036	DEL
6	154446915	154447237	323	DEL
6	154463239	154463330	92	DEL
6	154686517	154686793	277	DEL
6	157699892	157703260	3369	DEL
6	157957840	157958147	308	DEL
6	158548266	158549066	801	DEL
6	158876076	158876404	329	DEL
6	161684136	161684238	103	DEL
6	164034953	164035010	58	DEL
6	164250807	164250915	109	DEL
6	165724643	165732122	7480	DEL
6	167488092	167489637	1546	DEL
6	167488571	167488857	287	DEL
6	167488659	167489084	426	DEL
6	167569516	167727185	157670	CNV
6	167928592	167928701	110	DEL
6	168059212	168059536	325	DEL
6	170465430	170465493	64	DEL
7	1185070	1187665	2596	DEL
7	1856001	1863597	7597	DEL
7	3467459	3467519	61	DEL
7	7583520	7584968	1449	DEL
7	8698628	8698847	220	DEL
7	10504231	10506240	2010	DEL
7	10834757	10834879	123	DEL
7	13022050	13028604	6555	DEL
7	13663189	13663455	267	DEL
7	14451264	14451430	167	DEL
7	14910419	14910737	319	DEL
7	15229698	15229858	161	DEL
7	15885459	15885880	422	DEL
7	21587706	21587827	122	DEL
7	22434787	22436761	1975	DEL
7	23095966	23096018	53	DEL
7	24038171	24040063	1893	DEL
7	24677925	24678248	324	DEL
7	25044601	25044930	330	DEL
7	26137220	26145486	8267	CNV
7	28574294	28575147	854	DEL
7	28596642	28596859	218	DEL
7	29688451	29690144	1694	DEL
7	31315571	31318949	3379	DEL
7	31590266	31591995	1730	DEL
7	32774939	32777677	2739	DEL
7	32811206	32811259	54	DEL
7	33712013	33712074	62	DEL
7	33898841	33899172	332	DEL
7	35230070	35284660	54591	CNV
7	36441167	36441941	775	DEL
7	39380342	39380407	66	DEL
7	39820096	39825204	5109	DEL
7	42549700	42550022	323	DEL
7	47219078	47219174	97	DEL
7	49552065	49552383	319	DEL
7	51081675	51081733	59	DEL
7	51594315	51598689	4375	DEL
7	52094962	52095275	314	DEL
7	52107107	52107424	318	DEL
7	52520168	52520372	205	DEL
7	54370331	54370392	62	DEL
7	54668977	54669543	567	DEL
7	55676870	55677780	911	DEL
7	55971784	55972148	365	DEL
7	56435784	56438107	2324	DEL
7	56761980	56769951	7972	DEL
7	57957715	57959407	1693	DEL
7	61971096	61975635	4540	DEL
7	61973193	61975902	2710	DEL
7	62002293	62004875	2583	DEL
7	62483323	62675222	191900	CNV
7	64718383	64722248	3866	CNV
7	64853214	64853265	52	DEL
7	65316656	65317127	472	DEL
7	66462147	66582158	120012	CNV
7	66581036	66732917	151882	CNV
7	66697508	66699312	1805	DEL
7	67042076	67045141	3066	CNV
7	68129065	68129198	134	DEL
7	68462070	68462389	320	DEL
7	71211920	71212966	1047	DEL
7	71999314	72050140	50827	CNV
7	72270263	72275846	5584	DEL
7	73549765	73550955	1191	DEL
7	73828493	73831271	2779	DEL
7	74772350	74774220	1871	DEL
7	76870544	76870797	254	DEL
7	79742076	79742408	333	DEL
7	81358341	81358609	269	DEL
7	81441546	81442495	950	DEL
7	82910895	82910958	64	DEL
7	82946462	82946780	319	DEL
7	83050175	83051201	1027	DEL
7	88091299	88091749	451	DEL
7	89156998	89157085	88	DEL
7	89598872	89599188	317	DEL
7	89810410	89812602	2193	DEL
7	90022137	90022454	318	DEL
7	90583932	90584239	308	DEL
7	91214111	91220934	6824	DEL
7	93416961	93422984	6024	DEL
7	93541824	93542540	717	DEL
7	95386253	95386584	332	DEL
7	96067512	96067827	316	DEL
7	96543286	96546589	3304	DEL
7	97395289	97402641	7353	DEL
7	101001253	101005499	4247	DEL
7	101334195	101334515	321	DEL
7	103874937	103875244	308	DEL
7	104129515	104129796	282	DEL
7	104187384	104187715	332	DEL
7	107683983	107684126	144	DEL
7	107818074	107818166	93	DEL
7	108352846	108353171	326	DEL
7	108501444	108501545	102	DEL
7	110181927	110188432	6506	DEL
7	113953501	113953813	313	DEL
7	117893950	117894252	303	DEL
7	120290162	120291382	1221	DEL
7	126045887	126051450	5564	DEL
7	126775610	126775700	91	DEL
7	127214967	127217988	3022	DEL
7	127620154	127620472	319	DEL
7	127766414	127766728	315	DEL
7	128309210	128309528	319	DEL
7	128552553	128553544	992	DEL
7	138322188	138322252	65	DEL
7	138742268	138742585	318	DEL
7	139109587	139109952	366	DEL
7	140189249	140190276	1028	DEL
7	141113863	141114182	320	DEL
7	141765307	141792849	27543	CNV
7	141786614	141790767	4154	DEL
7	143543598	143560593	16996	CNV
7	144382749	144382897	149	DEL
7	148063001	148063081	81	DEL
7	148072910	148076327	3418	DEL
7	148818174	148818486	313	DEL
7	149961203	149992032	30830	CNV
7	151230200	151231843	1644	DEL
7	152511400	152546465	35066	CNV
7	153310127	153310817	691	DEL
7	153646704	153947907	301204	CNV
7	154941915	154942244	330	DEL
7	155139370	155140881	1512	DEL
7	155140316	155141440	1125	DEL
7	155926191	155926284	94	DEL
7	156387086	156394312	7227	DEL
7	158029473	158030453	981	DEL
7	158046568	158047317	750	DEL
8	594395	599417	5023	DEL
8	597104	598344	1241	DEL
8	2122088	2122354	267	DEL
8	2132773	2270819	138047	CNV
8	2148345	2148431	87	DEL
8	2778563	2778787	225	DEL
8	4122887	4124965	2079	DEL
8	4222049	4222389	341	DEL
8	4941223	4941520	298	DEL
8	5744849	5744923	75	DEL
8	5748176	5748505	330	DEL
8	6587829	6588150	322	DEL
8	6991759	6995386	3628	CNV
8	7212582	7227421	14840	CNV
8	7355293	7364762	9470	DEL
8	7774146	7782327	8182	CNV
8	8385998	8386925	928	DEL
8	11245530	11247217	1688	DEL
8	11996081	12012945	16865	CNV
8	12233575	12236244	2670	DEL
8	12237311	12251515	14205	CNV
8	12389850	12428478	38629	CNV
8	13594464	13594628	165	DEL
8	13778059	13778385	327	DEL
8	15001266	15001586	321	DEL
8	15219341	15219425	85	DEL
8	17732990	17733096	107	DEL
8	19055258	19055530	273	DEL
8	19980262	19980577	316	DEL
8	23447840	23447890	51	DEL
8	24972437	24990950	18514	DEL
8	25066682	25070659	3978	DEL
8	25327221	25327278	58	DEL
8	26879422	26880953	1532	DEL
8	30392277	30392581	305	DEL
8	30603903	30605523	1621	DEL
8	31571241	31571594	354	DEL
8	32679960	32691259	11300	DEL
8	34426188	34426252	65	DEL
8	37050879	37051853	975	DEL
8	39195825	39389230	193406	DEL
8	39232005	39287823	55819	DEL
8	39303973	39308306	4334	DEL
8	39306887	39312031	5145	DEL
8	39311276	39321581	10306	DEL
8	39737280	39737510	231	DEL
8	39765314	39765646	333	DEL
8	39885685	39890841	5157	DEL
8	39976061	39976151	91	DEL
8	40469706	40470386	681	DEL
8	40774597	40779782	5186	DEL
8	41279328	41279651	324	DEL
8	42190387	42194352	3966	DEL
8	46991405	46992654	1250	DEL
8	46991586	46992440	855	DEL
8	47405849	47407908	2060	DEL
8	49093381	49093979	599	DEL
8	50009190	50009334	145	DEL
8	52023761	52024037	277	DEL
8	52060995	52061306	312	DEL
8	52737961	52738284	324	DEL
8	56107697	56108054	358	DEL
8	56401202	56401518	317	DEL
8	56676277	56676407	131	DEL
8	59078452	59078788	337	DEL
8	61204986	61205303	318	DEL
8	61945872	61946021	150	DEL
8	62169158	62169209	52	DEL
8	68727320	68727652	333	DEL
8	72551405	72551739	335	DEL
8	75362835	75366959	4125	DEL
8	84959372	84959555	184	DEL
8	89351927	89352023	97	DEL
8	89392207	89392514	308	DEL
8	91069173	91069495	323	DEL
8	94072346	94077192	4847	DEL
8	96875231	96879582	4352	DEL
8	97098073	97098425	353	DEL
8	98595392	98595731	340	DEL
8	98783448	98783780	333	DEL
8	103994623	103996788	2166	DEL
8	106670518	106670838	321	DEL
8	107511093	107511418	326	DEL
8	107728555	107728885	331	DEL
8	108120234	108120557	324	DEL
8	110234722	110235045	324	DEL
8	110510307	110510629	323	DEL
8	112294057	112297142	3086	DEL
8	113225848	113226191	344	DEL
8	114862620	114862753	134	DEL
8	114934391	114934683	293	DEL
8	115079316	115080675	1360	DEL
8	115997801	115998360	560	DEL
8	116488216	116488545	330	DEL
8	118223529	118223809	281	DEL
8	118712788	118713119	332	DEL
8	118873794	118875589	1796	DEL
8	120154534	120161210	6677	DEL
8	121681672	121681991	320	DEL
8	126681375	126681706	332	DEL
8	127192196	127194569	2374	DEL
8	131850720	131852723	2004	DEL
8	132168283	132168596	314	DEL
8	132277657	132280535	2879	DEL
8	137160271	137163814	3544	CNV
8	137716813	137717139	327	DEL
8	138742943	138743864	922	DEL
8	138743347	138743803	457	DEL
8	138860548	138860872	325	DEL
8	140014070	140014187	118	DEL
8	142398327	142398400	74	DEL
8	143494784	143495714	931	DEL
8	144700481	144714696	14216	DEL
8	144709682	144710111	430	DEL
8	145234823	145234878	56	DEL
8	146042931	146043066	136	DEL
8	146057037	146057833	797	DEL
8	146192869	146193180	312	DEL
9	3780616	3780942	327	DEL
9	4346658	4346969	312	DEL
9	4376386	4377625	1240	DEL
9	5641637	5642808	1172	DEL
9	6729099	6730088	990	DEL
9	6999377	6999684	308	DEL
9	7371803	7372116	314	DEL
9	8640832	8641676	845	DEL
9	9950428	9950758	331	DEL
9	10404415	10405176	762	DEL
9	10404562	10405091	530	DEL
9	10498740	10499050	311	DEL
9	15394880	15395196	317	DEL
9	15602580	15602666	87	DEL
9	15815277	15821947	6671	DEL
9	17909347	17912848	3502	DEL
9	18751826	18752116	291	DEL
9	22496525	22504350	7826	DEL
9	22653359	22653768	410	DEL
9	22999487	22999819	333	DEL
9	23362812	23377678	14867	DEL
9	23370987	23372431	1445	DEL
9	25594087	25594448	362	DEL
9	28584919	28585011	93	DEL
9	29092522	29098026	5505	DEL
9	29624691	29625012	322	DEL
9	30004922	30004992	71	DEL
9	30491283	30491594	312	DEL
9	31239842	31240052	211	DEL
9	31291353	31292673	1321	DEL
9	33213068	33213929	862	DEL
9	33213125	33213403	279	DEL
9	35803096	35803399	304	DEL
9	36008969	36009033	65	DEL
9	36362880	36364079	1200	DEL
9	39002061	39024618	22558	CNV
9	39044749	39055764	11016	CNV
9	39089689	39125233	35545	CNV
9	39140766	39206559	65794	CNV
9	43392405	43404180	11776	CNV
9	43612172	43623150	10979	CNV
9	44235869	44252311	16443	CNV
9	44255190	44276471	21282	CNV
9	45700960	45715411	14452	CNV
9	66497883	66537264	39382	CNV
9	68354131	68388436	34306	CNV
9	69794966	69839048	44083	CNV
9	71665323	71665557	235	DEL
9	71738119	71743359	5241	DEL
9	71777926	71778244	319	DEL
9	71804520	71804997	478	DEL
9	71895338	71896537	1200	DEL
9	73463597	73463913	317	DEL
9	75669517	75669796	280	DEL
9	77524150	77524337	188	DEL
9	78736726	78737038	313	DEL
9	79124512	79124828	317	DEL
9	79770018	79778662	8645	CNV
9	83071620	83072069	450	DEL
9	83630437	83630750	314	DEL
9	83967915	83970682	2768	DEL
9	85033845	85034187	343	DEL
9	87901405	87901712	308	DEL
9	89154576	89155912	1337	DEL
9	89799093	89799407	315	DEL
9	91501994	91502058	65	DEL
9	92098585	92098649	65	DEL
9	95884696	95884756	61	DEL
9	96500167	96503037	2871	DEL
9	97042261	97244349	202089	CNV
9	97292906	97293231	326	DEL
9	100761058	100761388	331	DEL
9	101309042	101311668	2627	DEL
9	101347967	101348322	356	DEL
9	104219699	104220378	680	DEL
9	104443961	104444727	767	DEL
9	104714844	104724482	9639	DEL
9	105162485	105162668	184	DEL
9	106568286	106569743	1458	DEL
9	107400973	107401287	315	DEL
9	109024116	109024427	312	DEL
9	114902342	114902657	316	DEL
9	115937084	115937379	296	DEL
9	118109642	118109987	346	DEL
9	119477063	119477397	335	DEL
9	121371514	121371569	56	DEL
9	122531834	122532152	319	DEL
9	124642001	124642134	134	DEL
9	131412056	131413976	1921	DEL
9	131700957	131702150	1194	DEL
9	132026730	132028136	1407	DEL
9	133030640	133034805	4166	DEL
9	135296997	135297073	77	DEL
9	136379210	136379552	343	DEL
9	136414101	136414425	325	DEL
9	136625167	136626268	1102	DEL
9	136761039	136761267	229	DEL
9	138214060	138217603	3544	DEL
9	138479100	138480204	1105	DEL
9	138562333	138562389	57	DEL
9	140253527	140255973	2447	DEL
10	1537791	1537898	108	DEL
10	4290058	4291690	1633	DEL
10	4634801	4635120	320	DEL
10	4708523	4710520	1998	DEL
10	5889589	5892807	3219	DEL
10	6097370	6097868	499	DEL
10	7077041	7078303	1263	DEL
10	8781978	8782307	330	DEL
10	9436189	9436251	63	DEL
10	10075348	10075398	51	DEL
10	10493409	10493732	324	DEL
10	12596183	12596570	388	DEL
10	14936348	14936665	318	DEL
10	15532464	15532774	311	DEL
10	18503073	18503589	517	DEL
10	19397308	19397645	338	DEL
10	19504645	19504784	140	DEL
10	19996544	19998179	1636	DEL
10	20667245	20667565	321	DEL
10	23635492	23635621	130	DEL
10	24376838	24378445	1608	DEL
10	26354751	26355068	318	DEL
10	26767941	26768247	307	DEL
10	27224091	27228168	4078	DEL
10	29712145	29712720	576	DEL
10	29742213	29742935	723	DEL
10	29883209	29883264	56	DEL
10	31246748	31251766	5019	DEL
10	31443354	31444868	1515	DEL
10	31443804	31444139	336	DEL
10	32705726	32706064	339	DEL
10	33492640	33492929	290	DEL
10	42701553	42716791	15239	DEL
10	42857631	42929901	72271	CNV
10	44675233	44675325	93	DEL
10	45570009	45804481	234473	DUP
10	45601388	45646802	45415	DUP
10	46262157	46305352	43196	CNV
10	46551272	46693058	141787	CNV
10	46976292	47023561	47270	CNV
10	47007970	47086710	78741	CNV
10	47089972	47150813	60842	CNV
10	47894775	47999751	104977	CNV
10	48751829	48880554	128726	CNV
10	49289919	49390675	100757	CNV
10	49917156	49917479	324	DEL
10	51300882	51397654	96773	CNV
10	51600129	51694240	94112	CNV
10	53203693	53214227	10535	DEL
10	53827667	53827985	319	DEL
10	54860810	54861129	320	DEL
10	57702025	57702365	341	DEL
10	58863547	58863866	320	DEL
10	59209793	59211848	2056	DEL
10	59256852	59258100	1249	DEL
10	61365481	61365800	320	DEL
10	63743614	63743792	179	DEL
10	65509251	65511405	2155	DEL
10	66841805	66842061	257	DEL
10	71280917	71291284	10368	DEL
10	71314957	71315065	109	DEL
10	72448735	72451343	2609	DEL
10	73256581	73256701	121	DEL
10	78255575	78261021	5447	DEL
10	78800902	78801221	320	DEL
10	81188158	81188234	77	DEL
10	81474561	81502396	27836	CNV
10	82904660	82904914	255	DEL
10	84400756	84400905	150	DEL
10	88666175	88666515	341	DEL
10	89275802	89276561	760	DEL
10	90795115	90800286	5172	DUP
10	91547384	91547720	337	DEL
10	91809911	91810221	311	DEL
10	92969225	92969563	339	DEL
10	93633333	93634563	1231	DEL
10	94134432	94137766	3335	DEL
10	95545481	95546492	1012	DEL
10	99034741	99037238	2498	DEL
10	99417568	99417626	59	DEL
10	100025125	100025464	340	DEL
10	100688639	100702031	13393	DEL
10	105053207	105054215	1009	DEL
10	105097522	105097836	315	DEL
10	107252997	107253348	352	DEL
10	107950652	107951600	949	DEL
10	108030304	108032575	2272	DEL
10	114112179	114116659	4481	DEL
10	114157784	114158122	339	DEL
10	117711613	117711999	387	DEL
10	119634274	119634605	332	DEL
10	121046814	121046865	52	DEL
10	122226691	122228857	2167	DEL
10	122701143	122701437	295	DEL
10	127745180	127745980	801	DEL
10	128106472	128106786	315	DEL
10	132372179	132372324	146	DEL
10	132635396	132638414	3019	DEL
10	132909082	132912781	3700	CNV
10	132988697	132991196	2500	DEL
11	190950	191169	220	DEL
11	677313	677769	457	DEL
11	4248265	4353229	104965	DEL
11	4255506	4278147	22642	CNV
11	4264092	4309730	45639	DEL
11	4272149	4327511	55363	DEL
11	4968456	4975835	7380	CNV
11	4972926	4973837	912	DEL
11	5106964	5107211	248	DEL
11	5760086	5762366	2281	DEL
11	6881402	6881922	521	DEL
11	7428579	7428910	332	DEL
11	7716903	7717219	317	DEL
11	7790355	7791994	1640	DEL
11	8326057	8326195	139	DEL
11	9525772	9526790	1019	DEL
11	10260036	10261329	1294	DEL
11	10292738	10293842	1105	DEL
11	11875573	11876539	967	DEL
11	12152544	12152868	325	DEL
11	12943732	12944009	278	DEL
11	14348310	14348626	317	DEL
11	16582093	16582183	91	DEL
11	16587158	16587294	137	DEL
11	16597563	16597886	324	DEL
11	16996173	16996599	427	DEL
11	17195839	17196152	314	DEL
11	18165198	18165285	88	DEL
11	22010475	22010544	70	DEL
11	22470785	22472850	2066	DEL
11	25680026	25680080	55	DEL
11	27307869	27308202	334	DEL
11	27657262	27657596	335	DEL
11	29007143	29012766	5624	DEL
11	29139370	29140327	958	DEL
11	29748267	29748603	337	DEL
11	29967582	29968470	889	DEL
11	31152431	31152747	317	DEL
11	31393768	31397650	3883	DEL
11	34728119	34728613	495	DEL
11	37793218	37793347	130	DEL
11	41007018	41007340	323	DEL
11	41818199	41819025	827	DEL
11	41822280	41822607	328	DEL
11	42464098	42464409	312	DEL
11	43891829	43892165	337	DEL
11	43909603	43909911	309	DEL
11	45429848	45431615	1768	DEL
11	47057588	47063700	6113	DEL
11	48120061	48120370	310	DEL
11	48600857	48604286	3430	DEL
11	48734744	48736963	2220	DEL
11	48880634	48881844	1211	DEL
11	48928943	48929253	311	DEL
11	50234630	50234680	51	DEL
11	50345849	50404924	59076	CNV
11	50640269	50641124	856	DEL
11	51341174	51362976	21803	DEL
11	51346696	51348982	2287	DEL
11	51353224	51367675	14452	CNV
11	51577840	51581765	3926	DEL
11	55368372	55426969	58598	CNV
11	55391325	55395116	3792	DEL
11	55434292	55443935	9644	CNV
11	55445715	55457586	11872	CNV
11	57962828	57963155	328	DEL
11	58166965	58168146	1182	DEL
11	58587133	58587988	856	DEL
11	58594195	58596027	1833	DEL
11	61107785	61108124	340	DEL
11	61944785	61945082	298	DEL
11	64268439	64268499	61	DEL
11	65642108	65643520	1413	DEL
11	66711479	66713552	2074	DEL
11	67642222	67644907	2686	DEL
11	68183089	68183404	316	DEL
11	69400834	69401399	566	DEL
11	71861597	71861912	316	DEL
11	74145057	74145404	348	DEL
11	81856334	81862981	6648	CNV
11	81860298	81861052	755	DEL
11	89932513	89932852	340	DEL
11	93102800	93103118	319	DEL
11	93679228	93681405	2178	DEL
11	94091791	94091841	51	DEL
11	96614759	96615086	328	DEL
11	99276322	99276662	341	DEL
11	101416772	101417102	331	DEL
11	102471846	102472162	317	DEL
11	102751102	102752804	1703	DEL
11	103087928	103088084	157	DEL
11	104180380	104180723	344	DEL
11	104267742	104273236	5495	DEL
11	107158610	107158665	56	DEL
11	109930919	109930994	76	DEL
11	114397160	114397230	71	DEL
11	123230019	123230075	57	DEL
11	124775004	124778380	3377	DEL
11	124830138	124830246	109	DEL
11	125053085	125053375	291	DEL
11	125719438	125719592	155	DEL
11	127787314	127787416	103	DEL
11	132558585	132558874	290	DEL
11	134601920	134607017	5098	CNV
11	134803512	134805507	1996	DEL
12	240152	240208	57	DEL
12	292172	297979	5808	DEL
12	377419	384772	7354	DEL
12	1028764	1029616	853	DEL
12	1864004	1864320	317	DEL
12	2300995	2301051	57	DEL
12	6907383	6907639	257	DEL
12	8558501	8568269	9769	DEL
12	8558618	8591535	32918	DEL
12	8568920	8587027	18108	CNV
12	8625578	8625889	312	DEL
12	9016853	9017888	1036	DEL
12	9635128	9688881	53754	DEL
12	9722037	9723011	975	DEL
12	10703487	10703814	328	DEL
12	11222191	11249671	27481	CNV
12	11258524	11258838	315	DEL
12	11288103	11288156	54	DEL
12	11341898	11342212	315	DEL
12	11515723	11544432	28710	CNV
12	12200979	12201101	123	DEL
12	13725912	13726562	651	DEL
12	13941609	13941706	98	DEL
12	14052329	14052822	494	DEL
12	14258601	14258932	332	DEL
12	16420132	16421288	1157	DEL
12	22047473	22047575	103	DEL
12	23795725	23796038	314	DEL
12	23939446	23940212	767	DEL
12	24460412	24460701	290	DEL
12	27433987	27434318	332	DEL
12	30371300	30371728	429	DEL
12	32963599	32963914	316	DEL
12	34845067	34849183	4117	DEL
12	37991227	37994637	3411	DEL
12	38009953	38018211	8259	DEL
12	38084722	38086524	1803	DEL
12	41183193	41183503	311	DEL
12	41757437	41757525	89	DEL
12	42238053	42238877	825	DEL
12	45903207	45909947	6741	DEL
12	45948359	45948444	86	DEL
12	47075350	47075698	349	DEL
12	48708487	48711018	2532	DEL
12	51216448	51218462	2015	DEL
12	54245407	54245696	290	DEL
12	55127306	55127366	61	DEL
12	62295031	62295217	187	DEL
12	64069042	64136500	67459	CNV
12	71602363	71604480	2118	DEL
12	72356517	72358157	1641	DEL
12	72739802	72739855	54	DEL
12	74571808	74572021	214	DEL
12	80153371	80162648	9278	CNV
12	83844044	83844608	565	DEL
12	83959217	83959533	317	DEL
12	84042269	84042582	314	DEL
12	84484484	84484800	317	DEL
12	84593115	84596020	2906	DEL
12	86523315	86523635	321	DEL
12	90487031	90491708	4678	DEL
12	94358328	94358640	313	DEL
12	95244023	95244449	427	DEL
12	95344056	95344366	311	DEL
12	96010454	96012414	1961	DEL
12	96233490	96236776	3287	DEL
12	98669930	98672101	2172	DEL
12	98955382	98959032	3651	DEL
12	99793931	99802772	8842	DEL
12	100288337	100291779	3443	DEL
12	102102410	102107115	4706	DEL
12	105773514	105773838	325	DEL
12	115023765	115023828	64	DEL
12	122947416	122947466	51	DEL
12	123010338	123010667	330	DEL
12	124795816	124795936	121	DEL
12	126825401	126825492	92	DEL
12	127199948	127200287	340	DEL
12	127502624	127502852	229	DEL
12	127660426	127660752	327	DEL
12	127947266	127947318	53	DEL
12	128037977	128038294	318	DEL
12	130060287	130060618	332	DEL
13	20342595	20343472	878	DEL
13	22574676	22574770	95	DEL
13	23055208	23055515	308	DEL
13	23632424	23637293	4870	DEL
13	24057640	24057972	333	DEL
13	24710954	24711268	315	DEL
13	25721017	25721336	320	DEL
13	28268151	28269060	910	DEL
13	29891562	29891873	312	DEL
13	29954757	29955081	325	DEL
13	31043601	31043825	225	DEL
13	31175585	31175920	336	DEL
13	31703504	31705692	2189	DEL
13	34192594	34193335	742	DEL
13	36806770	36806861	92	DEL
13	36818914	36818975	62	DEL
13	37414451	37414779	329	DEL
13	39057317	39060204	2888	DEL
13	39934236	39935552	1317	DEL
13	40028469	40028791	323	DEL
13	42946047	42946378	332	DEL
13	44380306	44380651	346	DEL
13	45042429	45043106	678	DEL
13	48015694	48015798	105	DEL
13	48419925	48420081	157	DEL
13	51069347	51075082	5736	DEL
13	51551934	51552263	330	DEL
13	52852412	52864557	12146	CNV
13	55941166	55941469	304	DEL
13	56151096	56151219	124	DEL
13	57975500	57975848	349	DEL
13	60172490	60172823	334	DEL
13	65637801	65638216	416	DEL
13	67174780	67177425	2646	DEL
13	67950542	67950594	53	DEL
13	69966662	69966961	300	DEL
13	70079642	70079696	55	DEL
13	72386637	72386687	51	DEL
13	72477264	72480580	3317	DEL
13	72807612	72812361	4750	CNV
13	72843031	72846923	3893	DEL
13	74074911	74075239	329	DEL
13	76639273	76639600	328	DEL
13	78997598	78998715	1118	DEL
13	79661067	79661402	336	DEL
13	79757405	79757461	57	DEL
13	80678313	80678630	318	DEL
13	81747236	81747564	329	DEL
13	82355641	82355696	56	DEL
13	83165934	83172206	6273	DEL
13	83179448	83179755	308	DEL
13	85929515	85929693	179	DEL
13	85936698	85937632	935	DEL
13	89003264	89003600	337	DEL
13	91160038	91160287	250	DEL
13	92111709	92111830	122	DEL
13	92279248	92279583	336	DEL
13	98721236	98721556	321	DEL
13	99254021	99258251	4231	DEL
13	101625773	101625871	99	DEL
13	101894135	101896428	2294	DEL
13	101906943	101907262	320	DEL
13	103931643	103931958	316	DEL
13	104009854	104010173	320	DEL
13	104091776	104092258	483	DEL
13	104144377	104144660	284	DEL
13	105161209	105161523	315	DEL
13	105708090	105708434	345	DEL
13	106449327	106449921	595	DEL
13	107924538	107924861	324	DEL
13	108603779	108603844	66	DEL
13	109361752	109362442	691	DEL
13	111559414	111559652	239	DEL
13	111703587	111703667	81	DEL
13	113991046	113991116	71	DEL
13	114505558	114506637	1080	DEL
14	19112155	19126473	14319	CNV
14	20550914	20555141	4228	CNV
14	21536131	21536457	327	DEL
14	21778185	21778397	213	DEL
14	21952624	21954666	2043	DEL
14	23922251	23922650	400	DEL
14	24394552	24394605	54	DEL
14	24437924	24474887	36964	DEL
14	24449758	24464787	15030	CNV
14	26147100	26147457	358	DEL
14	26283834	26284791	958	DEL
14	26701607	26701918	312	DEL
14	26821872	26821968	97	DEL
14	29728038	29728802	765	DEL
14	33391979	33392320	342	DEL
14	33435780	33436003	224	DEL
14	34514028	34514838	811	DEL
14	38245235	38245451	217	DEL
14	39004499	39005026	528	DEL
14	40609821	40617662	7842	DEL
14	41122391	41122487	97	DEL
14	41602366	41602417	52	DEL
14	43899449	43899532	84	DEL
14	46577923	46578243	321	DEL
14	48334241	48334556	316	DEL
14	50118870	50119027	158	DEL
14	54564051	54564385	335	DEL
14	59883503	59884059	557	DEL
14	60341398	60343244	1847	DEL
14	65606353	65608023	1671	DEL
14	68603032	68603740	709	DEL
14	68995379	68995453	75	DEL
14	70658731	70658781	51	DEL
14	70687829	70689462	1634	DEL
14	71320960	71321253	294	DEL
14	73997195	74024603	27409	DEL
14	74011083	74024007	12925	CNV
14	74239803	74246948	7146	DEL
14	78124955	78125062	108	DEL
14	78249852	78250190	339	DEL
14	79653926	79654025	100	DEL
14	80106272	80115058	8787	DEL
14	81469115	81469427	313	DEL
14	81597040	81597359	320	DEL
14	82499115	82503327	4213	DEL
14	83019601	83019882	282	DEL
14	85139129	85139627	499	DEL
14	87858056	87858383	328	DEL
14	94235337	94235393	57	DEL
14	98783966	98785085	1120	DEL
14	98822594	98822671	78	DEL
14	100844997	100845330	334	DEL
14	101990866	101991202	337	DEL
14	105417023	105418385	1363	DEL
15	20393078	20419533	26456	CNV
15	20598942	20625797	26856	CNV
15	20846721	20867075	20355	CNV
15	21902635	21929978	27344	CNV
15	22336904	22343964	7061	CNV
15	23671395	23674750	3356	DEL
15	24207057	24207366	310	DEL
15	25931435	25932384	950	DEL
15	25931804	25932022	219	DEL
15	27483242	27483346	105	DEL
15	28701268	28709132	7865	CNV
15	29411474	29411896	423	DEL
15	31898857	32030945	132089	CNV
15	32291220	32291528	309	DEL
15	35009016	35009351	336	DEL
15	39372403	39373464	1062	DEL
15	39520102	39520442	341	DEL
15	39744385	39744852	468	DEL
15	40896391	40896443	53	DEL
15	41604020	41604430	411	DEL
15	42017735	42018067	333	DEL
15	46067964	46068314	351	DEL
15	51897701	51898040	340	DEL
15	52525183	52525516	334	DEL
15	55429892	55430213	322	DEL
15	58282108	58282214	107	DEL
15	59712886	59713217	332	DEL
15	64633178	64633503	326	DEL
15	64664107	64664226	120	DEL
15	64843787	64844213	427	DEL
15	66633812	66634133	322	DEL
15	66706536	66706683	148	DEL
15	71708614	71713685	5072	DEL
15	72385965	72388158	2194	DEL
15	76884546	76895794	11249	CNV
15	77330749	77332719	1971	DEL
15	77910861	77911235	375	DEL
15	79084263	79084355	93	DEL
15	79891843	79892164	322	DEL
15	82553298	82610077	56780	CNV
15	82565779	82567876	2098	DEL
15	83551623	83557675	6053	DEL
15	84541434	84543838	2405	DEL
15	86057007	86059202	2196	DEL
15	91173974	91174307	334	DEL
15	93747481	93747545	65	DEL
15	94933278	94933346	69	DEL
15	98842312	98843808	1497	DEL
15	99574506	99575633	1128	DEL
15	100097884	100097934	51	DEL
15	101341489	101342374	886	DEL
15	101453067	101453376	310	DEL
16	998832	1000718	1887	DEL
16	10924958	10925626	669	DEL
16	11683732	11685291	1560	DEL
16	13294446	13296481	2036	DEL
16	14075622	14075741	120	DEL
16	15059676	15076875	17200	CNV
16	15080267	15105113	24847	CNV
16	15099303	15123498	24196	CNV
16	16742149	16888529	146381	CNV
16	18150065	18241262	91198	CNV
16	19230429	19230781	353	DEL
16	19945551	19967585	22035	DEL
16	19959365	19966088	6724	DEL
16	20530725	20619856	89132	CNV
16	20545137	20554003	8867	CNV
16	21518346	21544882	26537	CNV
16	21541685	21569415	27731	CNV
16	21573321	21580382	7062	CNV
16	21588291	21593314	5024	CNV
16	22611652	22662020	50369	CNV
16	22623100	22783757	160658	CNV
16	22650742	22695701	44960	CNV
16	23047727	23049533	1807	DEL
16	23528535	23528848	314	DEL
16	23910886	23911192	307	DEL
16	25340109	25343128	3020	DEL
16	25639366	25640144	779	DEL
16	26608023	26608365	343	DEL
16	26963254	26963386	133	DEL
16	32328771	32370968	42198	CNV
16	32366481	32410672	44192	CNV
16	32418983	32469917	50935	CNV
16	32611029	32642738	31710	CNV
16	32831659	32863935	32277	CNV
16	33446163	33480261	34099	CNV
16	33470755	33495606	24852	CNV
16	33484521	33543753	59233	CNV
16	33524565	33570784	46220	CNV
16	33588532	33626594	38063	CNV
16	34457085	34712399	255315	CNV
16	34971847	35148881	177035	CNV
16	49036072	49036207	136	DEL
16	49979396	49979710	315	DEL
16	57326358	57328153	1796	DEL
16	57725354	57727833	2480	DEL
16	58819558	58819633	76	DEL
16	60032082	60032396	315	DEL
16	62046861	62047194	334	DEL
16	62544334	62550663	6330	DEL
16	63442423	63442753	331	DEL
16	66823193	66823527	335	DEL
16	70553009	70553329	321	DEL
16	70848115	71104698	256584	CNV
16	71056862	71206510	149649	CNV
16	72753292	72753597	306	DEL
16	75429831	75430673	843	DEL
16	76168648	76168753	106	DEL
16	76294912	76295032	121	DEL
16	76539138	76544021	4884	DEL
16	78171653	78172364	712	DEL
16	78876665	78877564	900	DEL
16	80196900	80197002	103	DEL
16	80468630	80468943	314	DEL
16	81173808	81174324	517	DEL
16	81619267	81619360	94	DEL
16	82164197	82164444	248	DEL
16	84501432	84504122	2691	DEL
16	85149501	85150074	574	DEL
16	86284308	86284616	309	DEL
16	87981799	87981853	55	DEL
16	88280505	88280986	482	DEL
17	185812	185874	63	DEL
17	193715	193794	80	DEL
17	193757	197095	3339	DEL
17	723720	724862	1143	DEL
17	1097737	1098192	456	DEL
17	2719916	2721218	1303	DEL
17	3734770	3735834	1065	DEL
17	5595707	5597504	1798	DEL
17	6988699	6989940	1242	DEL
17	10203420	10203771	352	DEL
17	11430197	11430247	51	DEL
17	11557370	11557691	322	DEL
17	12196579	12196896	318	DEL
17	13220477	13220804	328	DEL
17	14189910	14191557	1648	DEL
17	15690934	15794694	103761	CNV
17	15863568	15863886	319	DEL
17	16661446	16704453	43008	DUP
17	16711552	16724682	13131	CNV
17	17230370	17231247	878	DEL
17	18359814	18376676	16863	CNV
17	18418796	18465083	46288	DEL
17	18421015	18422388	1374	DEL
17	18507410	18522042	14633	CNV
17	18585563	18736902	151340	CNV
17	18624594	18633671	9078	DUP
17	18729995	18745198	15204	DEL
17	20662625	20663102	478	DEL
17	26780360	26783483	3124	DEL
17	31477704	31477885	182	DEL
17	34376278	34376609	332	DEL
17	35143423	35143742	320	DEL
17	35755635	35760346	4712	DEL
17	35755640	35758781	3142	DEL
17	36963475	36964937	1463	DEL
17	39421554	39432271	10718	DEL
17	44165338	44211686	46349	CNV
17	44230893	44262697	31805	CNV
17	44341412	44366497	25086	CNV
17	51852763	51860720	7958	DEL
17	52705176	52705226	51	DEL
17	55089734	55092841	3108	DEL
17	60485063	60637451	152389	DUP
17	60934361	60934485	125	DEL
17	64930540	64930856	317	DEL
17	65520854	65521184	331	DEL
17	65727354	65727630	277	DEL
17	66960926	66961259	334	DEL
17	67087651	67087962	312	DEL
17	69334976	69335036	61	DEL
17	72393115	72393249	135	DEL
17	74987520	74987839	320	DEL
17	75988282	75988597	316	DEL
17	76282240	76283435	1196	DEL
17	77125448	77125603	156	DEL
17	78834683	78835348	666	DEL
17	79470460	79471473	1014	DEL
17	81025596	81025682	87	DEL
18	2472723	2472837	115	DEL
18	4955590	4955987	398	DEL
18	5324643	5326242	1600	DEL
18	5325026	5325315	290	DEL
18	9225123	9225460	338	DEL
18	9621959	9622233	275	DEL
18	10222279	10223606	1328	DEL
18	10797162	10797338	177	DEL
18	13143139	13144147	1009	DEL
18	21990632	21992075	1444	DEL
18	23473581	23473650	70	DEL
18	24571615	24572338	724	DEL
18	26363743	26364064	322	DEL
18	27629680	27630006	327	DEL
18	27872570	27872899	330	DEL
18	32661954	32662271	318	DEL
18	37061632	37061962	331	DEL
18	38259899	38266756	6858	DEL
18	38864885	38868159	3275	DEL
18	43261003	43261328	326	DEL
18	43345201	43345281	81	DEL
18	44338417	44338754	338	DEL
18	44382709	44383059	351	DEL
18	44927632	44929132	1501	DEL
18	45379613	45379807	195	DEL
18	45996143	45996460	318	DEL
18	46159351	46159429	79	DEL
18	46979009	46979603	595	DEL
18	47694968	47698389	3422	DEL
18	50462570	50463032	463	DEL
18	50612385	50612967	583	DEL
18	50925977	50926300	324	DEL
18	51044524	51048957	4434	CNV
18	51952950	51956960	4011	DEL
18	54244955	54245645	691	DEL
18	54946735	54948718	1984	DEL
18	55671122	55671428	307	DEL
18	59672757	59674196	1440	DEL
18	62385767	62386081	315	DEL
18	62996845	62996926	82	DEL
18	63533238	63533582	345	DEL
18	63723836	63732368	8533	DEL
18	63766845	63769201	2357	DEL
18	66228960	66229340	381	DEL
18	67949598	67949923	326	DEL
18	68383989	68387114	3126	DEL
18	68846724	68847058	335	DEL
18	70353219	70353421	203	DEL
18	71273396	71273717	322	DEL
18	71444207	71444542	336	DEL
18	72152428	72152768	341	DEL
18	72779980	72780030	51	DEL
18	73570006	73570331	326	DEL
18	73901640	73902034	395	DEL
18	74347197	74348009	813	DEL
18	74365364	74365670	307	DEL
18	74769770	74770071	302	DEL
18	75266983	75268167	1185	DEL
18	75267029	75267561	533	DEL
18	76202129	76203349	1221	DEL
18	76662372	76666356	3985	DEL
18	76664254	76665058	805	DEL
18	77057708	77058975	1268	DEL
18	77309946	77312089	2144	DEL
18	77792972	77793024	53	DEL
19	393559	395010	1452	DEL
19	2909164	2910884	1721	DEL
19	2909363	2910540	1178	DEL
19	3711008	3711333	326	DEL
19	3866386	3866447	62	DEL
19	11517418	11518619	1202	DEL
19	12556643	12558236	1594	DEL
19	12694867	12698924	4058	DEL
19	13775665	13776831	1167	DEL
19	15046391	15049476	3086	DEL
19	15750574	15750640	67	DEL
19	19258012	19258291	280	DEL
19	20595835	20717950	122116	DEL
19	20638288	20652748	14461	DEL
19	21752923	21756703	3781	CNV
19	23140878	23142941	2064	DEL
19	23320788	23321105	318	DEL
19	23465135	23466785	1651	DEL
19	23655174	23655231	58	DEL
19	27961358	27963241	1884	DEL
19	31287472	31289746	2275	DEL
19	35661065	35665796	4732	DEL
19	36662694	36662964	271	DEL
19	36840752	36847074	6323	DEL
19	37046181	37046497	317	DEL
19	37284317	37284627	311	DEL
19	46278623	46279603	981	DEL
19	46314916	46316828	1913	DEL
19	46622653	46628256	5604	DEL
19	51077885	51082507	4623	DEL
19	51776390	51776701	312	DEL
19	52134835	52149093	14259	CNV
19	52948969	52949075	107	DEL
19	53096015	53097618	1604	DEL
19	53422195	53424196	2002	DEL
19	54383503	54383711	209	DEL
19	54727998	54746910	18913	CNV
19	54810487	54811699	1213	DEL
19	54810732	54811514	783	DEL
19	55338842	55355281	16440	CNV
19	55470570	55472052	1483	DEL
19	56041811	56042147	337	DEL
19	56580958	56581008	51	DEL
19	57458398	57458462	65	DEL
20	594427	594481	55	DEL
20	1069158	1069229	72	DEL
20	1389096	1390815	1720	DEL
20	1560739	1593685	32947	DEL
20	1589901	1593853	3953	DEL
20	2359923	2360518	596	DEL
20	2864001	2864323	323	DEL
20	3037866	3038182	317	DEL
20	5942987	5943316	330	DEL
20	6150945	6151277	333	DEL
20	7274336	7274649	314	DEL
20	9149569	9149622	54	DEL
20	9696761	9696815	55	DEL
20	11517265	11517588	324	DEL
20	14529068	14529381	314	DEL
20	15711606	15712437	832	DEL
20	16040301	16040395	95	DEL
20	19170061	19170377	317	DEL
20	21849902	21850189	288	DEL
20	23103317	23103618	302	DEL
20	24903696	24904414	719	DEL
20	26092755	26094314	1560	DEL
20	26260600	26261802	1203	DEL
20	26297587	26302710	5124	DEL
20	30899227	30899532	306	DEL
20	31327345	31328020	676	DEL
[truncated: 173 more rows]

## Sheet: CNVnator NA12878 CNVs
Unfiltered CNVnator CNV calls based on read depth analysis of 1000 Genome Project deep sequencing data from NA12878 (2x250bp PE sequencing to 60X coverage on Illumina HiSeq)
Chr	Start	Stop
1	1	10000
1	22901	24300
1	40001	42300
1	46601	47500
1	51301	95100
1	114901	125000
1	152601	155700
1	155701	159900
1	177301	228100
1	231201	239200
1	243601	247600
1	264901	318500
1	326601	327600
1	329201	331900
1	344101	347500
1	351701	355700
1	356201	357200
1	363801	381200
1	430501	438000
1	468601	471300
1	471301	521500
1	531301	543700
1	582601	602200
1	622501	628700
1	636001	636400
1	639501	640000
1	671501	675600
1	682801	686600
1	869401	870300
1	1011701	1012800
1	1076501	1077000
1	1180101	1180800
1	1223701	1225300
1	1285301	1286600
1	1579401	1583100
1	1642301	1646300
1	1950201	1951100
1	2054801	2055600
1	2598301	2599500
1	2601201	2604700
1	2605301	2606000
1	2609601	2612100
1	2614701	2620900
1	2621701	2624000
1	2625801	2627000
1	2627501	2629700
1	2634101	2684300
1	2687101	2691900
1	3216401	3216900
1	3845301	3995300
1	4123801	4127700
1	6234301	6236300
1	10482501	10483800
1	12931701	12938400
1	12952801	12954000
1	13027701	13033300
1	13044701	13048500
1	13052901	13114500
1	13117001	13132600
1	13139001	13152000
1	13155901	13156800
1	13157101	13165900
1	13199501	13215600
1	13219801	13322400
1	13324701	13335200
1	13354301	13440800
1	13466001	13472300
1	13472301	13658900
1	13659401	13661600
1	13693201	13772200
1	13777301	13781500
1	16151901	16155400
1	16833101	16843300
1	16867201	16869300
1	16869501	16905900
1	16909901	17002000
1	17014501	17065000
1	17065201	17113600
1	17119201	17124200
1	17125601	17176000
1	17185801	17195900
1	20932001	20932700
1	21786401	21786700
1	21809401	21811900
1	22293901	22294500
1	22337801	22339900
1	24256701	24262700
1	24262901	24287500
1	24290801	24363000
1	25069101	25076400
1	25590801	25611400
1	25614301	25650400
1	25655301	25662000
1	25689901	25693900
1	25732801	25736400
1	25835001	25841600
1	27806701	27812500
1	29878001	30028100
1	33773101	33773700
1	34300001	34301100
1	35101401	35111900
1	35627101	35627500
1	39998901	40001300
1	40831401	40835000
1	43579101	43583800
1	50847201	50847900
1	53967501	53968600
1	56127901	56129100
1	56132001	56133400
1	56831501	56833600
1	58743901	58744800
1	60048701	60049700
1	63706701	63707300
1	67544901	67547100
1	68008001	68008800
1	71113001	71113400
1	72357001	72359600
1	72766301	72811800
1	75843701	75848900
1	78649201	78654200
1	81408001	81409300
1	81412901	81414400
1	81415701	81416500
1	81855801	81857300
1	82717001	82718300
1	85980001	86005700
1	87144701	87150100
1	89475901	89478600
1	91924801	91926200
1	92134201	92134900
1	92232101	92233300
1	94288401	94291300
1	98977601	98978900
1	103785201	103913900
1	103925201	104003300
1	106486401	106490900
1	108733301	108737200
1	108977101	108981400
1	108991401	108995900
1	110187101	110191300
1	110226101	110244000
1	111760501	111765800
1	112835101	112837600
1	114399901	114404700
1	116229601	116232800
1	116677301	116679500
1	120532501	120538000
1	120538701	120542500
1	120554401	120574700
1	120575101	120591000
1	120591201	120607700
1	120609301	120625800
1	120626501	120636600
1	120694001	120696400
1	120697001	120747400
1	120749001	120764300
1	120769801	120772300
1	120817201	120822400
1	120936601	121086800
1	121109001	121111700
1	121112101	121114600
1	121117201	121137800
1	121358901	121366300
1	121366701	121373100
1	121387801	121388200
1	121390801	121391300
1	121397401	121400700
1	121401101	121405800
1	121405801	121406200
1	121406401	121408100
1	121411801	121412900
1	121413901	121414500
1	121421201	121422700
1	121433001	121434200
1	121438001	121440200
1	121442301	121443800
1	121451801	121456700
1	121457901	121458700
1	121462601	121463300
1	121485401	142535400
1	142535401	142560000
1	142560601	142574900
1	142575401	142591000
1	142592401	142719700
1	142730901	142781100
1	142781101	142822900
1	142826701	142840100
1	142840401	142849400
1	142854601	142859100
1	142859301	142870300
1	142874401	142907800
1	142908401	142917800
1	142927701	142945300
1	142951601	142954900
1	142955101	142967700
1	142967701	143117900
1	143134601	143142000
1	143142201	143145100
1	143156201	143162400
1	143162901	143166900
1	143167201	143170100
1	143178601	143182400
1	143187301	143196600
1	143217401	143227700
1	143292701	143343000
1	143349001	143351100
1	143376701	143377400
1	143384401	143391200
1	143391401	143399000
1	143401401	143414100
1	143414301	143425700
1	143442101	143445500
1	143448101	143452800
1	143461401	143496200
1	143528201	143531100
1	143544401	143725200
1	143726601	143733700
1	143734901	143758400
1	143760501	143767100
1	143770901	143871200
1	143871201	143878200
1	143908301	143925800
1	143929501	144026000
1	144028101	144074500
1	144093901	144095600
1	144095701	144159400
1	144178601	144182000
1	144224201	144300000
1	144333501	144336900
1	144341301	144358100
1	144358501	144491800
1	144511501	144514200
1	144525901	144538200
1	144579001	144579600
1	144589801	144591400
1	144595401	144602400
1	144603001	144619100
1	144622301	144672600
1	144672901	144710600
1	144710701	144810800
1	144832001	144892300
1	144892501	144896300
1	144906801	144982000
1	144982501	145093000
1	145097101	145126900
1	145128201	145131200
1	145131401	145137200
1	145139801	145142000
1	145143401	145232400
1	145232601	145252000
1	145253201	145308600
1	145309401	145311600
1	145345001	145345500
1	145351701	145354500
1	145362901	145365000
1	145368301	145371300
1	145377601	145378200
1	145378401	145382400
1	145832901	145944400
1	145993101	145995100
1	146003201	146009800
1	146021901	146032400
1	146045201	146146200
1	146152801	146158400
1	146164501	146304500
1	146306301	146389700
1	146403901	146448300
1	146448501	146465600
1	147424401	147433800
1	147434001	147486100
1	147535001	147539300
1	147545001	147552800
1	147563601	147566600
1	147570501	147706400
1	147706401	147714700
1	147773301	147773900
1	147832301	147912700
1	147914901	147915900
1	147933401	147965600
1	147969601	147972700
1	147977701	147986200
1	147987201	147992800
1	148000001	148015500
1	148025801	148176200
1	148179701	148182500
1	148201201	148218800
1	148219901	148222800
1	148225001	148226500
1	148237001	148249900
1	148259101	148259900
1	148327801	148328400
1	148328601	148338400
1	148341601	148346400
1	148353401	148360400
1	148361301	148511500
1	148532001	148535000
1	148535701	148544500
1	148555601	148561000
1	148596801	148601300
1	148626001	148626700
1	148628101	148628700
1	148632901	148636600
1	148636601	148637400
1	148637401	148640100
1	148653501	148656000
1	148665401	148677400
1	148680601	148681100
1	148683901	148751600
1	148755401	148757000
1	148759201	148759700
1	148762101	148763000
1	148764501	148772300
1	148773601	148786000
1	148789401	148792500
1	148798001	148800200
1	148817301	148818300
1	148819101	148820500
1	148824601	148825500
1	148833401	148833700
1	148841801	148843900
1	148844101	148846200
1	148847801	148850500
1	148850501	148852500
1	148852901	148854500
1	148855901	148954300
1	148954301	149005100
1	149006001	149008500
1	149020201	149034000
1	149222801	149225700
1	149232201	149237600
1	149237801	149240000
1	149249801	149262900
1	149265101	149268100
1	149272301	149327800
1	149332701	149340100
1	149347201	149368700
1	149459501	149509800
1	149511901	149513400
1	149515101	149534600
1	149536501	149576500
1	149577901	149578800
1	149586801	149594700
1	149598801	149601200
1	149603301	149611400
1	149614001	149645500
1	149649201	149652400
1	149653501	149660200
1	149664001	149665600
1	149680901	149701200
1	149720901	149721900
1	149722401	149746800
1	149747001	149752900
1	149789401	149792300
1	151571701	151572100
1	152186101	152189400
1	152556901	152587800
1	152760401	152770700
1	158867501	158870000
1	158961301	158966200
1	159014701	159019100
1	161411401	161426200
1	161430001	161442500
1	161609801	161611700
1	161620001	161620900
1	161623301	161625200
1	161629801	161630800
1	164428801	164434400
1	166215101	166218100
1	176478201	176478800
1	180749801	180755400
1	181243301	181246500
1	182479101	182479900
1	183583301	183583700
1	185009801	185011700
1	187464801	187466500
1	187716101	187722500
1	188539501	188540200
1	189704501	189783400
1	194450401	194454500
1	199438701	199440100
1	205922701	206072800
1	206073101	206079000
1	206116101	206118800
1	206121601	206123900
1	206129501	206145000
1	206282501	206288500
1	206332201	206482600
1	206486901	206490800
1	206492901	206500300
1	206510301	206532800
1	206560601	206567300
1	206570701	206583300
1	207292401	207293200
1	207542001	207545800
1	207700801	207745600
1	213083501	213086300
1	218185601	218187100
1	219629301	219631300
1	222374201	222380500
1	223725601	223797800
1	223823801	223824100
1	224116001	224116700
1	224138201	224138800
1	224200301	224204300
1	228256001	228258500
1	228743201	228756000
1	228756601	228782400
1	229812501	229820800
1	233962201	233963600
1	234912201	234921200
1	234924801	234931300
1	235192201	235242200
1	236549101	236550100
1	236877001	236878300
1	237183901	237186600
1	240641201	240641600
1	243782701	243783800
1	246395901	246396700
1	246439301	246439700
1	246683201	246685300
1	246957101	246957500
1	246981301	246982800
1	247279701	247281300
1	247854001	247855500
1	248051501	248056800
1	248599301	248618500
1	248620401	248649600
1	248654701	248674000
1	248674001	248682600
1	248692201	248700600
1	248709401	248720200
1	248724801	248726800
1	248727801	248735000
1	248735901	248798400
1	248801501	248802500
1	248805901	248806500
1	248807201	248819400
1	248839601	248840600
1	248908201	249058300
1	249240601	249250700
2	1	10000
2	731901	733100
2	845301	845700
2	1089701	1090600
2	1218501	1225900
2	1320401	1321600
2	1346701	1350000
2	1358001	1358500
2	1528301	1529000
2	1539901	1542100
2	1623101	1623400
2	2038301	2039200
2	2798801	2799200
2	3225201	3225500
2	3529301	3579300
2	3733801	3737800
2	3751901	3752500
2	4212701	4223500
2	5018801	5118800
2	7268001	7268800
2	8834101	8834500
2	11137201	11137700
2	14704201	14710100
2	15681901	15682400
2	16271501	16273900
2	16279701	16329700
2	16774901	16779000
2	19188401	19225100
2	21153101	21178100
2	22688501	22690000
2	23449201	23452600
2	24068701	24070000
2	27938601	27939200
2	31724901	31727500
2	32672701	32673300
2	33092201	33093300
2	33141701	33143500
2	33224501	33227300
2	34523601	34525700
2	34695801	34736500
2	35976001	35997200
2	36216301	36219400
2	36409101	36412000
2	43888901	43893900
2	44815501	44817000
2	48008201	48015500
2	48782901	48784900
2	52749701	52785300
2	54565501	54567500
2	57417901	57420300
2	59623401	59631000
2	64739001	64739500
2	66505601	66507600
2	68676701	68678400
2	74015001	74029200
2	74029201	74030100
2	74030101	74033400
2	76773601	76775400
2	79076601	79081200
2	86952501	86955600
2	87567501	87579600
2	87580201	87586400
2	87589501	87590300
2	87593601	87598800
2	87599401	87602100
2	87606001	87610500
2	87632301	87718700
2	87720801	87740800
2	87822001	87830500
2	88137501	88184900
2	88226201	88227000
2	88253701	88254700
2	89132301	89521200
2	89582901	89583900
2	89630301	89830400
2	89830401	89890900
2	89928201	89929900
2	90267101	90277900
2	90288101	90291600
2	90305701	90307400
2	90321001	90371700
2	90374301	90374800
2	90376701	90378100
2	90384301	90385100
2	90391001	90403600
2	90405801	90428800
2	90429001	90431200
2	90431201	90431800
2	90432301	90433700
2	90440701	90441200
2	90453901	90484500
2	90516401	90517100
2	90533601	91595200
2	91598101	91599600
2	91603501	91604300
2	91605901	91606600
2	91612301	91635800
2	91638701	91640500
2	91652501	91666700
2	91667301	91669300
2	91671901	91688000
2	91689301	91695200
2	91696001	91697300
2	91697601	91698300
2	91704201	91708500
2	91712101	91715600
2	91715601	91716700
2	91724501	91732800
2	91736701	91740500
2	91742501	91745700
2	91746601	91749700
2	91759201	91882200
2	91882601	91886200
2	91886501	91891300
2	91895101	91897800
2	91898001	91899900
2	91900301	91923500
2	91988701	91991300
2	92077101	92079400
2	92237101	92247100
2	92276301	92279800
2	92314801	92321100
2	92321901	92322500
2	92325901	95326300
2	96696101	96696700
2	96725901	96735000
2	97854201	97856200
2	97860301	97870100
2	97873701	97901400
2	97912301	97916400
2	97921801	97924900
2	97939101	97941100
2	97974701	97976200
2	98062301	98064200
2	98084701	98085300
2	98090201	98091200
2	98100401	98102100
2	98110301	98111200
2	98112101	98113400
2	98124301	98125800
2	98130901	98131700
2	98135601	98136800
2	98137901	98162400
2	98220601	98222200
2	98232401	98241500
2	102375901	102376300
2	105826901	105828600
2	106748001	106752000
2	108855401	108856300
2	109310501	109312100
2	109689901	109695300
2	110109401	110251300
2	110601001	110601900
2	110687801	110733200
2	110789801	110790700
2	110805901	110809700
2	110829301	110830400
2	110830401	110834400
2	110835901	110836900
2	110989301	110995200
2	110995801	111030600
2	111052201	111053100
2	111058401	111063100
2	111075401	111076100
2	111079001	111080800
2	111084801	111085800
2	111091001	111091900
2	111110001	111110500
2	111112701	111113000
2	111114701	111115300
2	111153501	111198800
2	111227501	111228400
2	111877601	111882800
2	112172501	112184700
2	112193201	112197400
2	112203501	112204200
2	112303301	112303900
2	112352901	112353400
2	112370901	112371500
2	113045401	113049200
2	114175901	114178700
2	114250301	114262200
2	114335101	114353400
2	116245601	116246100
2	117798501	117801900
2	119060801	119061800
2	121782101	121782400
2	121797801	121798400
2	123478101	123482500
2	126443101	126451900
2	127570901	127576300
2	127674801	127677300
2	129638401	129646300
2	130242301	130251400
2	130442801	130444100
2	130809001	130810700
2	130819401	130820000
2	130822601	130826500
2	130835201	130836000
2	130837001	130838000
2	130843001	130843600
2	130847201	130848200
2	130850901	130851600
2	130888501	130895200
2	130943001	130943300
2	130954901	130957400
2	131219901	131222000
2	131222601	131223800
2	131223801	131226500
2	131227701	131231300
2	131232101	131234200
2	131235401	131254100
2	131258201	131259300
2	131259501	131260500
2	131265301	131268900
2	131273401	131287800
2	131291401	131294100
2	131296401	131298100
2	131300801	131301500
2	131303001	131304000
2	131340601	131354700
2	131359001	131361600
2	131367201	131368700
2	131375201	131377700
2	131382001	131408000
2	131614801	131621400
2	131999301	132000000
2	132053301	132053800
2	132145301	132146000
2	132289801	132302300
2	132518701	132529200
2	132534501	132534900
2	133115301	133118200
2	133671901	133674500
2	138151001	138152300
2	146862601	146876800
2	149690601	149790600
2	151031101	151037100
2	152450501	152453500
2	152461801	152464100
2	155819001	155830200
2	159959101	159961700
2	160149201	160151600
2	160730501	160731300
2	163666401	163666700
2	166267501	166267800
2	167494401	167501800
2	167545901	167547100
2	170322001	170323000
2	170641601	170643900
2	172906501	172907800
2	173181901	173186000
2	176625101	176625800
2	176626201	176630000
2	176677601	176679000
2	177265601	177271900
2	178074501	178079700
2	180065401	180081700
2	184085501	184091000
2	194079201	194083200
2	194689501	194698800
2	194913201	194915100
2	195568201	195568700
2	196214801	196215200
2	196427701	196428200
2	203129901	203136300
2	204181601	204191700
2	208351201	208359400
2	208474501	208475000
2	209061201	209061500
2	209943001	209950000
2	215550001	215550900
2	215553201	215554100
2	215699201	215700300
2	215728801	215730800
2	217090201	217092500
2	217955901	217957300
2	220052301	220056200
2	220477901	220478300
2	223760201	223762600
2	227334101	227335400
2	229128501	229129700
2	230048601	230049800
2	232422201	232423000
2	232443801	232444300
2	232688101	232689300
2	232692101	232699500
2	232702901	232703900
2	232708501	232711600
2	234003701	234053700
2	238120101	238122100
2	238451301	238453900
2	239802001	239832000
2	240784101	240809100
2	240838301	240838900
2	240853601	240855700
2	241156001	241156500
2	241242001	241242400
2	241621601	241626500
2	241628501	241631900
2	241782101	241782900
2	242705301	242706800
2	242744701	242749300
2	242803101	242808400
2	242948701	242952500
2	243090801	243091500
2	243092301	243097200
2	243102201	243152500
2	243152501	243156200
2	243162201	243175800
2	243187501	243199400
3	1	60100
3	228901	234400
3	623401	628700
3	1749801	1750100
3	2311601	2311900
3	4008301	4010000
3	4067001	4068400
3	6650101	6655300
3	11528701	11529600
3	11646401	11646900
3	13141401	13142600
3	15641901	15644300
3	16238701	16241400
3	21723801	21726000
3	26451001	26452300
3	32102001	32107900
3	34745601	34747000
3	42839701	42840200
3	45609901	45610300
3	47490701	47493400
3	48251801	48255500
3	56548201	56548600
3	63199601	63199900
3	65188901	65214700
3	66170301	66270300
3	67493701	67496800
3	68634801	68640300
3	68739701	68747900
3	75567901	75603900
3	75616001	75736400
3	75762201	75802600
3	78630601	78631400
3	78631701	78632300
3	78779401	78779700
3	82957301	82957600
3	83853101	83854200
3	90504801	93504900
3	98410501	98414800
3	98898701	98902400
3	98943901	98949500
3	100521601	100522500
3	102940001	102943900
3	103275401	103279700
3	105829101	105831400
3	106698401	106698900
3	108468801	108469400
3	111242701	111248900
3	111551801	111552400
3	119894001	119894400
3	124936301	124937100
3	125489001	125489800
3	126872701	126874400
3	127497201	127501300
3	129088301	129090200
3	129763401	129806700
3	129912601	129912900
3	131708401	131713400
3	136021001	136026200
3	136685101	136685800
3	137314401	137316400
3	137353801	137354600
3	138833101	138834400
3	142766101	142766700
3	146385201	146390400
3	148815201	148816000
3	150539501	150540100
3	152311801	152312800
3	156092101	156093700
3	158350701	158351900
3	159461401	159463500
3	162408301	162408600
3	162512101	162626300
3	162717301	162723700
3	162764901	162769100
3	162958701	162960300
3	168738501	168738800
3	169396101	169403500
3	177107301	177110500
3	177294501	177297500
3	177381301	177385200
3	178475401	178479200
3	185171501	185173600
3	186581001	186582200
3	186583401	186584300
3	187134301	187135900
3	187142501	187145800
3	188502501	188502900
3	189737301	189740400
3	192875501	192885400
3	194042001	194047300
3	194384101	194384500
3	194398801	194400400
3	194935101	194938600
3	195198401	195222600
3	195222601	195226100
3	195227601	195230100
3	195343401	195352800
3	195358901	195360600
3	195363801	195371600
3	195374401	195385500
3	195391801	195398500
3	195414401	195437000
3	195438001	195439900
3	195441501	195448100
3	195450701	195451500
3	195451901	195452600
3	195502501	195510700
3	195513301	195515400
3	195684801	195718600
3	196934601	196939300
3	197350101	197356200
3	197826001	197832100
3	197901801	197926000
3	197962301	198022500
4	1	10000
4	13401	17000
4	17701	19300
4	20101	68700
4	738501	740400
4	1014401	1015000
4	1048601	1049000
4	1080201	1081500
4	1106501	1107200
4	1423101	1478600
4	1629601	1630600
4	1750701	1751300
4	2397801	2398500
4	3572801	3576500
4	3592401	3596100
4	4121801	4153000
4	6355001	6355700
4	6651601	6652900
4	6727201	6728600
4	8799201	8818200
4	9158201	9215200
4	9221701	9223900
4	9228801	9229300
4	9230401	9231600
4	9232301	9233000
4	9234501	9234900
4	9254901	9255200
4	9255901	9257100
4	9257101	9259000
4	9261901	9262200
4	9274401	9324700
4	9328001	9328800
4	9345301	9345700
4	9351801	9353100
4	9354701	9355500
4	9356501	9357200
4	9366401	9369000
4	9457201	9481600
4	9614901	9619600
4	10211301	10234500
4	10392401	10402900
4	18613501	18614000
4	21829501	21833900
4	23619801	23621500
4	24294101	24295500
4	31820901	31837400
4	32540601	32540900
4	32834601	32841000
4	34683501	34688700
4	34779901	34829000
4	36842801	36843100
4	38129901	38135200
4	40296301	40297200
4	43291101	43291800
4	45025801	45028800
4	48661401	48661900
4	49105901	49125000
4	49154801	49169700
4	49179301	49184900
4	49203701	49237800
4	49243301	49248700
4	49283101	49292700
4	49294601	49297600
4	49300001	49302600
4	49304201	49305400
4	49322801	49325600
4	49325701	49331500
4	49334201	49338800
4	49338801	49489100
4	49512201	49517200
4	49527701	49538500
4	49554701	49563400
4	49570801	49582900
4	49594001	49600500
4	49641001	49648500
4	49654801	49660100
4	49660101	52668300
4	54744401	54748300
4	59739301	59789300
4	61330101	61333900
4	61939201	61942200
4	63553701	63554700
4	64066601	64070200
4	64712901	64716200
4	64783701	64784500
4	65719101	65719500
4	68264401	68266700
4	69063701	69069500
4	69373801	69491100
4	69597901	69598300
4	70093701	70095000
4	70123601	70232500
4	73831301	73831800
4	75282801	75323300
4	75426901	75493300
4	75646301	75647100
4	75648101	75648800
4	76195801	76201700
4	79029501	79029900
4	84221701	84222000
4	86976301	86979900
4	91931601	91935800
4	92160301	92162300
4	103329501	103332000
4	103874501	103875700
4	107602201	107609300
4	108127801	108128700
4	108228801	108229500
4	108277501	108278300
4	111609501	111610900
4	112815701	112817600
4	113498201	113501600
4	113985901	113986400
4	115928701	115931900
4	116166601	116177200
4	120327301	120352500
4	126487201	126488600
4	131847801	131849000
4	132645601	132647900
4	132661301	132662300
4	132665901	132670700
4	132670701	132673300
4	132676101	132684900
4	133180801	133183000
4	133619901	133620200
4	134132801	134133100
4	144021601	144022400
4	144025401	144026000
4	144807801	144809600
4	145316401	145319900
4	158557201	158558900
4	161043901	161074700
4	161879001	161885000
4	161948001	161951100
4	162053201	162053700
4	163394001	163396400
4	165167401	165167900
4	166002601	166005100
4	167586501	167587400
4	172988701	172992900
4	173425001	173433500
4	175779801	175780800
4	179956801	179957300
4	180097901	180098500
4	180799701	180800000
4	182056601	182057100
4	185886301	185888900
4	186441301	186444100
4	186978201	186978900
4	187093601	187098400
4	187396501	187399600
4	187879301	187894700
4	189190201	189190900
4	189315601	189316300
4	189366601	189368000
4	189795401	189795900
4	190059301	190061400
4	190300701	190302700
4	190566601	190568700
4	190607301	190609400
4	190613001	190615700
4	190656201	190662900
4	190682801	190684500
4	190741501	190741800
4	190756901	190758600
4	190915901	190987200
4	191015401	191019500
4	191020301	191022000
4	191022301	191034800
4	191035701	191040900
4	191044301	191154300
5	1	10000
5	164901	166700
5	176101	176400
5	212501	213200
5	257701	260400
5	357001	359200
5	487001	487600
5	505201	506000
5	562401	564600
5	630401	633600
5	687001	688000
5	691101	695700
5	1022801	1026700
5	1040401	1044300
5	1069801	1073400
5	1178301	1180700
5	1191401	1193000
5	1496801	1499600
5	1627201	1628900
5	1663801	1664300
5	1924601	1925200
5	3337301	3340200
5	3638101	3639300
5	4190501	4191700
5	6773701	6774500
5	10003301	10009400
5	10273301	10275200
5	10345401	10346600
5	10574901	10575300
5	12426101	12426600
5	12811101	12820400
5	17522301	17530600
5	17530601	17581200
5	17583701	17586400
5	17592001	17599500
5	17712801	17714800
5	18673001	18674600
5	19164601	19165100
5	19221001	19221900
5	20832501	20835000
5	20868101	20868800
5	21450201	21452500
5	21477601	21497300
5	21508701	21522300
5	21543201	21544800
5	23903001	23905300
5	26796701	26801900
5	27524901	27526200
5	29438501	29438900
5	34178201	34197600
5	46270601	46275800
5	46405601	49405700
5	49431001	49438000
5	54728601	54729300
5	57323501	57333800
5	57681201	57684100
5	57684101	57686000
5	60001801	60003700
5	63698301	63701300
5	63765901	63766500
5	65028101	65030400
5	66622701	66624900
5	68724001	68724500
5	68834601	68836600
5	68878201	68880100
5	68880601	68881900
5	68883901	68884800
5	68897301	68899200
5	68914301	68915100
5	68920801	68922000
5	68926801	68931000
5	68986601	68992700
5	68997001	68999000
5	68999101	69016200
5	69017001	69017600
5	69019901	69022700
5	69052501	69056800
5	69072501	69078000
5	69086401	69088500
5	69146001	69149600
5	69153901	69154600
5	69155501	69156400
5	69160001	69160800
5	69165701	69166200
5	69182001	69182500
5	69182701	69205800
5	69209001	69212000
5	69237601	69238000
5	69238601	69244500
5	69248401	69250800
5	69253301	69256500
5	69265701	69277600
5	69301501	69302200
5	69333901	69345300
5	69364101	69365100
5	69377001	69380400
5	69411001	69443300
5	69455401	69458300
5	69469501	69481400
5	69565301	69571300
5	69585801	69586500
5	69589301	69596600
5	69598901	69604200
5	69633801	69635700
5	69639001	69657700
5	69687201	69691800
5	69708701	69710300
5	69714501	69715300
5	69717501	69719800
5	69722301	69723600
5	69747001	69750600
5	69752501	69754400
5	69755501	69758600
5	69761101	69762300
5	69762801	69772900
5	69778501	69780600
5	69785801	69789800
5	69804401	69805400
5	69836901	69843900
5	69844301	69846700
5	69886501	69886900
5	69889201	69889900
5	69890701	69891600
5	69894601	69898800
5	69905301	69908700
5	69928101	69932600
5	69945701	69949400
5	69955101	69961000
5	69968901	69969200
5	69976701	69979500
5	69987301	69992500
5	70006901	70008200
5	70018101	70023200
5	70027901	70028500
5	70029001	70029800
5	70030601	70031000
5	70035201	70036500
5	70037001	70038000
5	70057001	70058400
5	70058501	70079100
5	70083401	70085900
5	70115901	70118900
5	70123201	70132400
5	70155001	70157400
5	70172901	70174200
5	70190801	70191700
5	70193301	70193600
5	70199601	70201600
5	70214801	70215900
5	70216301	70216800
5	70217701	70220400
5	70259301	70261800
5	70281001	70282100
5	70283901	70295600
5	70315501	70376400
5	70386401	70393900
5	70398101	70400200
5	70408801	70429000
5	70456901	70459700
5	70459701	70462300
5	70470501	70475300
5	70493001	70496800
5	70512401	70515700
5	70518501	70520300
5	70540801	70544800
5	70565901	70566400
5	70586501	70588100
5	70590001	70593700
5	70598201	70598900
5	70601901	70605000
5	70640101	70646800
5	71147501	71148800
5	71149301	71149800
5	78109801	78111900
5	83948201	83955100
5	86115501	86117800
5	88606301	88607000
5	89313801	89318500
5	90499801	90502100
5	91636101	91686100
5	98345101	98347500
5	98839901	98843800
5	98858801	98859500
5	98861301	98862000
5	99400901	99403000
5	99403701	99404200
5	104432101	104503700
5	106238701	106239800
5	108688601	108690700
5	110638201	110644400
5	117387101	117393800
5	117873801	117874700
5	117874901	117880100
5	119380101	119384900
5	121059201	121060000
5	127172401	127173300
5	135115201	135120700
5	136854701	136856400
5	137807401	137816900
5	138787101	138837100
5	144562801	144563400
5	145119301	145121800
5	147611801	147612500
5	149029101	149029600
5	150574501	150577700
5	155138701	155188700
5	155489501	155494600
5	156087101	156088900
5	159349701	159351200
5	161957701	161958800
5	170129801	170131200
5	173948701	173949500
5	174819701	174820200
5	175345601	175369000
5	175388301	175399000
5	175462701	175472300
5	175489601	175490300
5	175490301	175496500
5	175516901	175517400
5	175530801	175536300
5	175665401	175668200
5	177096401	177098500
5	177151801	177154200
5	177156801	177159700
5	177167401	177168800
5	177191701	177199300
5	177204801	177208100
5	177208501	177210400
5	177221901	177238200
5	177273101	177285800
5	177296501	177311300
5	177327501	177328500
5	177329501	177347500
5	177355701	177356800
5	177405901	177407400
5	177821901	177824000
5	178109201	178113800
5	178838901	178840000
5	178874901	178876100
5	180516001	180518400
5	180524901	180525800
5	180761001	180763700
5	180772301	180772800
5	180777501	180780500
5	180780701	180786900
5	180793101	180808300
5	180860201	180863900
5	180877401	180878500
5	180892201	180905200
5	180905201	180915300
6	1	60100
6	64401	65000
6	95201	103400
6	125801	202100
6	256501	382500
6	666301	667800
6	1317101	1317600
6	1358201	1358800
6	2418001	2423500
6	5037301	5039200
6	10264401	10265300
6	11896601	11897400
6	14745301	14745700
6	18402101	18402800
6	23743301	23745900
6	26673401	26676200
6	26677701	26683400
6	26684801	26711300
6	26732901	26755200
6	26762801	26769200
6	26795201	26796300
6	29685501	29688000
6	29843601	29849300
6	29899701	29901300
6	30613901	30615500
6	30916501	30919700
6	31274301	31279400
6	31293001	31294000
6	31396901	31397600
6	31421901	31424400
6	31950201	32004400
6	32313801	32314100
6	32445501	32454900
6	32454901	32468800
6	32469401	32496700
6	32498801	32500900
6	32506101	32506700
6	32514801	32516300
6	32523601	32524700
6	32527401	32529800
6	32541401	32550900
6	32554301	32556200
6	32562001	32564600
6	32615901	32620200
6	32623401	32625900
6	32778701	32779800
6	33026701	33028800
6	33583301	33585900
6	33937801	33942200
6	34039001	34043400
6	35755601	35766200
6	43705701	43706300
6	48931001	48938500
6	51741501	51744400
6	53928701	53934800
6	55826001	55846700
6	56189401	56190400
6	56631701	56633000
6	57239401	57244300
6	57268501	57284900
6	57289301	57297200
6	57382101	57413100
6	57414101	57422200
6	57430501	57485500
6	57623301	57628000
6	58077001	58137800
6	58423801	58429100
6	58775501	58780100
6	58780101	61880200
6	62054001	62054300
6	62119301	62178700
6	66398901	66404700
6	67008801	67048900
6	68100201	68101400
6	72865201	72873500
6	73914701	73915900
6	74613601	74620500
6	74932701	74933100
6	77097501	77102700
6	78967201	79036300
6	81330901	81331800
6	85318901	85324100
6	86637001	86640800
6	86710001	86712200
6	89657101	89658100
6	90543901	90548800
6	95680601	95830500
6	96640401	96641400
6	96852901	96853300
6	100034501	100035300
6	101934701	101938900
6	103737501	103762900
6	103939901	103943400
6	108031301	108032400
6	108266101	108266400
6	108614301	108614600
6	113136801	113138200
6	117567401	117568500
6	120959001	120959700
6	121485401	121485800
6	121486701	121487800
6	123169301	123171400
6	128827901	128829600
6	132106701	132108800
6	132114201	132118500
6	132375201	132378900
6	132707601	132712500
6	133791501	133792500
6	137037701	137043400
6	137313701	137314200
6	141325701	141326000
6	141548601	141550000
6	143266301	143269700
6	148396201	148397000
6	150083801	150084300
6	151485901	151487000
6	153030001	153031900
6	156360101	156360800
6	157559501	157609500
6	157641301	157691300
6	159666801	159667100
6	160072901	160075100
6	161034401	161051400
6	161053601	161067800
6	165724701	165732100
6	167162201	167163200
6	167488101	167489600
6	167580901	167583600
6	167595001	167595600
6	167798701	167801700
6	167942101	168042100
6	168634701	168635100
6	169240101	169240600
6	170280001	170330000
6	170768001	170768500
6	170933801	170943200
6	170944501	170945700
6	170967101	170971200
6	170972201	170972700
6	170996701	170997600
6	170997601	171001000
6	171002701	171003300
6	171009901	171029800
6	171031601	171034800
6	171039201	171045400
6	171055001	171115100
7	1	10000
7	13701	16000
7	16001	16800
7	25501	25900
7	33201	34200
7	223301	226000
7	232501	282500
7	454001	454600
7	496601	497300
7	606401	607000
7	1168101	1168900
7	1313001	1313800
7	1646201	1646800
7	1856001	1863600
7	2030901	2031700
7	4629001	4631400
7	6008101	6017400
7	7583501	7585000
7	7718401	7719200
7	9634701	9636000
7	13022101	13028500
7	13824501	13826300
7	14251001	14252100
7	22434801	22436800
7	24038201	24040100
7	25044601	25044900
7	26137001	26145600
7	28574301	28575100
7	29688501	29690100
7	30479601	30484000
7	31315501	31319000
7	31523901	31524500
7	33561801	33565500
7	34839301	34841100
7	37331301	37333300
7	38388501	38397600
7	39819701	39825000
7	42549701	42550000
7	44266201	44267400
7	44962501	44962800
7	48233201	48233900
7	48904401	48905000
7	50370601	50410600
7	51594301	51598700
7	56435701	56438000
7	56438001	56442400
7	56761901	56769900
7	56885501	56888500
7	57063501	57085800
7	57682201	57683600
7	57768301	57778400
7	57957701	57959400
7	58054301	61054400
7	61054401	61057000
7	61107501	61108600
7	61109801	61110200
7	61112501	61119800
7	61120101	61121000
7	61129601	61131200
7	61132601	61133500
7	61135101	61140000
7	61140701	61141600
7	61141801	61143000
7	61143501	61146200
7	61149001	61152300
7	61157301	61166800
7	61168601	61169800
7	61171401	61173200
7	61176601	61178500
7	61181501	61185900
7	61189301	61191600
7	61193301	61193900
7	61194701	61214200
7	61217201	61217600
7	61222701	61225800
7	61226201	61227300
7	61233701	61235600
7	61240001	61245400
7	61253101	61255000
7	61256301	61256700
7	61257801	61258900
7	61290401	61292900
7	61310401	61365700
7	61366101	61380200
7	61385101	61391800
7	61399001	61437100
7	61460301	61510500
7	61526401	61560500
7	61571401	61572100
7	61586801	61588500
7	61591701	61604200
7	61604701	61609300
7	61613101	61617700
7	61632301	61635300
7	61636101	61638900
7	61644401	61656600
7	61676501	61727200
7	61814601	61820500
7	61845701	61849000
7	61859501	61893500
7	61903701	61917200
7	61917201	61976100
7	62002301	62004900
7	62757401	62760100
7	62764101	62767400
7	62859101	62860400
7	62908901	62914800
7	63064501	63067100
7	63145401	63146700
7	63211801	63212600
7	63213101	63216700
7	64315801	64318000
7	64533501	64534700
7	64574901	64580500
7	64580501	64587400
7	64589601	64592900
7	64593501	64598100
7	64624601	64631100
7	64717501	64724600
7	64973201	64978200
7	64978201	65023500
7	65025101	65026600
7	65031601	65033600
7	65037501	65039900
7	65043301	65045000
7	65046701	65048300
7	65097101	65101300
7	65102601	65103400
7	65104701	65105300
7	65105801	65107600
7	65108901	65112400
7	65121301	65124400
7	65128101	65134000
7	65316701	65317200
7	65857001	65860200
7	65941301	65942100
7	66635301	66638600
7	66643801	66644700
7	66697501	66699300
7	69202001	69205600
7	70421001	70426200
7	72270201	72275800
7	72484501	72491800
7	72499701	72505900
7	72534901	72584900
7	73828501	73832500
7	74221401	74230400
7	74257901	74259900
7	74293301	74293700
7	74303701	74312800
7	74378701	74379800
7	74385301	74386000
7	74407401	74431400
7	74431601	74480800
7	74546201	74554800
7	74617001	74620500
7	74662301	74670900
7	74683701	74688400
7	74708201	74715600
7	74715601	74798500
7	74798701	74908900
7	74930601	74934000
7	74958701	74962100
7	75617901	75618500
7	76087101	76097500
7	76652601	76653600
7	76656701	76657700
7	76666501	76675900
7	76684801	76689600
7	76745501	76746500
7	81441601	81442500
7	83709901	83710200
7	89810401	89812600
7	91212001	91216700
7	91216901	91221300
7	93417001	93418500
7	93541801	93542500
7	96475901	96476800
7	96542701	96546600
7	97395401	97402600
7	100025601	100028100
7	100556001	100606100
7	100609401	100611500
7	100634901	100636400
7	100641601	100646300
7	101001301	101005500
7	101288801	101330000
7	101991901	101998000
7	102128701	102132800
7	102133901	102134600
7	102134801	102151800
7	102155701	102158100
7	102163701	102166800
7	102181101	102190300
7	102191201	102194000
7	102195101	102195500
7	102202001	102219700
7	102222501	102224600
7	102230601	102280000
7	102285201	102288500
7	102310401	102316400
7	102316401	102318400
7	102323901	102324900
7	102800601	102801300
7	105781801	105782500
7	110182001	110188400
7	115849001	115854900
7	123420901	123421500
7	126045901	126051400
7	127215001	127218000
7	130154501	130254600
7	132669601	132670600
7	136519301	136521400
7	139379401	139404400
7	141620401	141625900
7	141742501	141745800
7	141765401	141794600
7	142048101	142098200
7	142276201	142326200
7	142360501	142362000
7	143280401	143282200
7	143306201	143307700
7	143318801	143403900
7	143418901	143425300
7	143498801	143499800
7	143501001	143502100
7	143504301	143526300
7	143542101	143549800
7	143564701	143565200
7	143896301	143905000
7	143910701	143916000
7	143926601	143963400
7	143966601	143975400
7	143976501	143980000
7	143994501	144008200
7	144009001	144009700
7	144011401	144013100
7	144013101	144014700
7	144018401	144020200
7	144022201	144029200
7	144034801	144036500
7	144036501	144038700
7	144044501	144060700
7	144066901	144069000
7	144072401	144074300
7	148062801	148063300
7	148072901	148076300
7	149730301	149737600
7	151230201	151231900
7	153202901	153203900
7	153310201	153310800
7	153745301	153745900
7	154270601	154370600
7	154452401	154455500
7	154792701	154798300
7	155139301	155141600
7	155947001	155947700
7	155961401	155962000
7	156387201	156394300
7	157439801	157441300
7	157524301	157525200
7	157540101	157540800
7	157880901	157882100
7	157923501	157925400
7	158046601	158047300
7	158124001	158125000
7	158126301	158133800
7	158153801	158155500
7	158218801	158220500
7	158288901	158290100
7	158998901	158999600
7	159128701	159138700
8	1	21800
8	24801	26700
8	29001	32100
8	43101	47800
8	60301	65200
8	67701	70100
8	71001	71400
8	92301	95900
8	100401	101300
8	102001	103600
8	107001	109700
8	115001	124000
8	124101	124600
8	148601	149400
8	594401	599400
8	852501	853200
8	889301	889700
8	940501	941500
8	962501	967400
8	1185001	1191100
8	1196901	1198500
8	1296601	1300200
8	1341201	1353400
8	1590101	1592700
8	2194301	2195500
8	2195501	2285200
8	2331101	2332600
8	2480501	2480800
8	4122901	4124900
8	6833501	6834600
8	6848701	6851400
8	6854601	6871900
8	6991701	6995400
8	7044801	7094800
8	7105601	7112400
8	7150001	7151300
8	7152901	7157800
8	7166301	7189600
8	7206501	7228100
8	7234201	7252900
8	7331401	7333600
8	7355301	7365100
8	7391101	7391800
8	7403001	7424900
8	7428401	7431300
8	7434101	7435600
8	7435801	7438100
8	7452401	7456200
8	7463001	7465000
8	7465401	7465800
8	7467001	7468000
8	7474401	7536200
8	7538901	7540000
8	7542401	7556300
8	7561301	7573100
8	7573601	7574400
8	7581001	7583400
8	7586601	7590800
8	7592101	7592900
8	7594301	7598700
8	7603901	7606000
8	7607401	7608200
8	7608401	7609700
8	7611701	7614000
8	7619201	7621000
8	7622101	7626600
8	7640301	7643200
8	7656901	7657500
8	7658001	7661200
8	7661401	7661900
8	7686801	7688500
8	7693601	7695500
8	7695901	7697300
8	7714701	7716200
8	7721801	7724600
8	7726401	7726900
8	7773801	7795700
8	7797901	7841600
8	7843501	7873500
8	7877201	7878900
8	7883501	7887000
8	7896301	7897300
8	7907501	7909600
8	7918901	7919500
8	7924001	7926000
8	7928501	7929200
8	7936901	7953800
8	7956601	7987200
8	7989701	7991000
8	7991001	7998500
8	8001601	8004500
8	8015201	8015800
8	8023301	8062200
8	8386001	8386900
8	11245601	11247200
8	11895401	11972800
8	11979501	12008800
8	12031701	12034400
8	12052701	12053300
8	12069901	12070700
8	12075901	12077400
8	12082201	12084300
8	12084301	12146900
8	12166801	12175900
8	12192101	12199400
8	12202601	12203200
8	12205401	12251100
8	12273901	12275900
8	12305701	12307000
8	12307701	12308400
8	12310801	12311900
8	12321701	12326800
8	12327701	12328800
8	12330601	12331100
8	12335301	12335700
8	12337901	12338700
8	12341501	12342200
8	12363401	12364400
8	12364401	12370000
8	12379501	12379800
8	12394801	12456100
8	12461901	12464200
8	12466601	12468900
8	18427001	18427800
8	18651401	18652400
8	21624601	21638300
8	21639401	21661600
8	24972401	24991000
8	25066401	25070700
8	30604001	30605400
8	32680001	32691300
8	38626001	38630100
8	39231501	39387200
8	39885701	39890900
8	40774601	40779800
8	42009401	42013300
8	42190401	42194400
8	43838801	46838900
8	46871901	46872700
8	46991601	46992500
8	47405801	47407900
8	47524801	47546000
8	48130501	48135600
8	48180701	48214600
8	48227201	48231300
8	51256401	51258800
8	54526001	54526900
8	58120001	58126500
8	64711201	64715700
8	73059801	73067800
8	73787801	73788100
8	75363801	75367100
8	86557601	86576300
8	86576301	86726600
8	86726601	86728100
8	86733901	86740300
8	86740701	86752500
8	86752801	86761200
8	86761801	86764300
8	86770001	86773800
8	86779101	86790400
8	86793501	86795000
8	86796001	86801100
8	86801601	86807600
8	86809801	86830200
8	86833201	86834600
8	86838101	86840800
8	88286801	88287500
8	90989801	90997300
8	94072301	94077200
8	96875301	96879600
8	103994801	103996600
8	104088401	104092800
8	112293301	112297100
8	114934401	114934700
8	120154501	120161200
8	126597101	126600500
8	127191401	127195000
8	128327601	128329800
8	129838101	129838800
8	129903901	129904700
8	131061201	131062600
8	132277701	132280400
8	135390501	135392500
8	136889801	136894100
8	137160201	137163900
8	138743001	138743900
8	140763601	140765700
8	141120401	141121100
8	142642601	142644800
8	142745701	142825200
8	142894101	142895200
8	142958401	142970000
8	143303501	143304500
8	143377301	143377800
8	143494901	143495700
8	143688101	143689700
8	144056701	144057100
8	144292601	144293700
8	144700501	144714700
8	145187601	145212800
8	145290101	145502000
8	145605601	145606000
8	146057001	146057900
8	146301401	146364100
9	1	10000
9	110601	125700
9	132601	133000
9	196101	196900
9	197001	200900
9	1225601	1226200
9	10020601	10022400
9	15394901	15395200
9	15406601	15407600
9	15815301	15821900
9	16389401	16389700
9	17909401	17912800
9	22496501	22504300
9	23362801	23377700
9	29092601	29098100
9	32715101	32715800
9	34219601	34220300
9	36341601	36346900
9	36362901	36364100
9	38914101	38929200
9	38939501	38940600
9	38949301	38952900
9	38953801	38979500
9	38980201	38986100
9	39004901	39038700
9	39038901	39066300
9	39073001	39079600
9	39081101	39084800
9	39085701	39092300
9	39093401	39184600
9	39188501	39273000
9	39274201	39298400
9	39313701	39319000
9	39326001	39326600
9	39333001	39334500
9	39339801	39379400
9	39390201	39397200
9	39424301	39425900
9	39428901	39445700
9	39476401	39479300
9	39539501	39547700
9	39556701	39558600
9	39563101	39566900
9	39574901	39578100
9	39579501	39580600
9	39596301	39625300
9	39630301	39632200
9	39641301	39654200
9	39659001	39713800
9	39739401	39748800
9	39769201	39788700
9	39813001	39818700
9	39826201	39832800
9	39864201	39885900
9	39891001	39893900
9	39898301	39902300
9	39904801	39905500
9	39908601	39909100
9	39909601	39929700
9	39931601	40024900
9	40032901	40035500
9	40042401	40043000
9	40048901	40049700
9	40051201	40051900
9	40059801	40063000
9	40067801	40069900
9	40084801	40089400
9	40095601	40097400
9	40101901	40104500
9	40106901	40108800
9	40118601	40119000
9	40119301	40119700
9	40124701	40125300
9	40141801	40143400
9	40195701	40196800
9	40203201	40206200
9	40211301	40220000
9	40223101	40283100
9	40330801	40332100
9	40344701	40345900
9	40350901	40353500
9	40371901	40378500
9	40393801	40407300
9	40415101	40417400
9	40420501	40423000
9	40425201	40476500
9	40572301	40573000
9	40575401	40576300
9	40579701	40580800
[truncated: 2,295 more rows]

## Sheet: Nexus CNV calls
NA12878 CNV calls using the Nexus Algorithm on data generated from each replicate of each array
Affymetrix_SNP6.0_Replicate1_NA12878_Nexus_CNVs.txt	Affymetrix_SNP6.0_Replicate2_NA12878_Nexus_CNVs.txt	Affymetrix_CytoScanHD_Replicate1_NA12878_Nexus_CNVs.txt	Affymetrix_CytoScanHD_Replicate2_NA12878_Nexus_CNVs.txt	Agilent1x1M_CGH_Replicate1_NA12878_Nexus_CNVs.txt	Agilent1x1M_CGH_Replicate2_NA12878_Nexus_CNVs.txt	Agilent1x1M_HR_Replicate1_NA12878_Nexus_CNVs.txt	Agilent1x1M_HR_Replicate2_NA12878_Nexus_CNVs.txt	Agilent2x400K_CGH_Replicate1_NA12878_Nexus_CNVs.txt	Agilent2x400K_CGH_Replicate2_NA12878_Nexus_CNVs.txt	Agilent2x400K_CNV_Replicate1_NA12878_Nexus_CNVs.txt	Agilent2x400K_CNV_Replicate2_NA12878_Nexus_CNVs.txt	Agilent4x180K_CGH_Replicate1_NA12878_Nexus_CNVs.txt	Agilent4x180K_CGH_Replicate2_NA12878_Nexus_CNVs.txt	Illumina_Omni5Exome_Replicate1_NA12878_Nexus_CNVs.txt	Illumina_Omni5Exome_Replicate2_NA12878_Nexus_CNVs.txt	Illumina_Omni5_Replicate1_NA12878_Nexus_CNVs.txt	Illumina_Omni5_Replicate2_NA12878_Nexus_CNVs.txt	Illumina_Omni25Exome_Replicate1_NA12878_Nexus_CNVs.txt	Illumina_Omni25Exome_Replicate2_NA12878_Nexus_CNVs.txt	Illumina_Omni25_Replicate1_NA12878_Nexus_CNVs.txt	Illumina_Omni25_Replicate2_NA12878_Nexus_CNVs.txt	Illumina_Omni1Quad_Replicate1_NA12878_Nexus_CNVs.txt	Illumina_Omni1Quad_Replicate2_NA12878_Nexus_CNVs.txt	Illumina_OmniExpressExome_Replicate1_NA12878_Nexus_CNVs.txt	Illumina_OmniExpressExome_Replicate2_NA12878_Nexus_CNVs.txt	Illumina_OmniExpress_Replicate1_NA12878_Nexus_CNVs.txt	Illumina_OmniExpress_Replicate2_NA12878_Nexus_CNVs.txt	Illumina_CoreExome_Replicate1_NA12878_Nexus_CNVs.txt	Illumina_CoreExome_Replicate2_NA12878_Nexus_CNVs.txt	Illumina_CytoSNP850_Replicate1_NA12878_Nexus_CNVs.txt	Illumina_CytoSNP850_Replicate2_NA12878_Nexus_CNVs.txt	Illumina_PsychArray_Replicate1_NA12878_Nexus_CNVs.txt	Illumina_PsychArray_Replicate2_NA12878_Nexus_CNVs.txt
chr1:0-98595	chr1:0-380357	chr1:72768081-72811532	chr1:31396139-31406039	chr1:16990751-17278757	chr1:16990751-17278757	chr1:12898805-12993652	chr1:12893186-12993652	chr1:16989546-17278841	chr1:16989546-17278841	chr1:39573-88801	chr1:338253-400995	chr1:16989546-17280446	chr1:16989546-17280446	chr1:17225809-17255449	chr1:17225809-17252186	chr1:189702769-189783792	chr1:180748800-180756127	chr1:17225221-17265511	chr1:17225221-17265511	chr1:189704581-189783414	chr1:189704581-189783414	chr1:58744117-58745033	chr1:58744117-58745033	chr1:189710210-189783529	chr1:17116490-17271950	chr1:189710210-189783529	chr1:189710210-189783529	chr1:189700927-189783529	chr5:104378138-104502168	chr1:189710210-189783529	chr1:189710210-189783529	chr1:189698111-189783529	chr1:189698111-189783529
chr1:17199326-17259191	chr1:17190433-17262060	chr1:152759358-152771308	chr1:72768081-72811532	chr1:72765726-72811938	chr1:72765726-72811938	chr1:16948993-17007366	chr1:16948993-17007366	chr1:72766876-72806287	chr1:72766876-72806287	chr1:12975894-12993042	chr1:12893152-12935992	chr1:72765091-72812744	chr1:72765091-72812744	chr1:62675579-62678041	chr1:152323755-152328512	chr1:248752033-248795481	chr1:189702769-189783792	chr1:143473971-144854577	chr1:143473971-143873218	chr1:248740922-248795756	chr1:248740922-248795756	chr1:60046957-60049776	chr1:60046957-60049776	chr1:248747251-248796006	chr1:189710210-189783529	chr2:51924065-51927473	chr2:51924065-51927473	chr5:104430479-104502168	chr5:139930731-139934281	chr2:51924065-51927473	chr2:51924065-51927473	chr5:104430479-104495389	chr5:104430479-104495389
chr1:72765894-72811526	chr1:25588235-25646845	chr1:155196980-155197538	chr1:152759358-152771308	chr1:144947608-145080833	chr1:144967379-145080833	chr1:17052548-17205420	chr1:17007366-17052548	chr1:144991860-145067189	chr1:144991860-145072987	chr1:17045915-17151474	chr1:12958484-12993564	chr1:144991860-145070378	chr1:144991860-145070378	chr1:152323591-152328512	chr1:189702769-189783792	chr2:14704270-14710049	chr1:248752033-248795481	chr1:187716630-187722391	chr1:187716630-187722391	chr2:34694489-34731547	chr2:34694489-34731547	chr1:72765764-72812066	chr1:72765764-72812066	chr2:91776211-92275027	chr1:248747251-248796006	chr3:65188848-65215168	chr3:65188848-65215168	chr5:139930731-139934281	chr9:0-211921	chr2:130241565-130254582	chr2:130241565-130254582	chr5:139931631-139934281	chr5:139931171-139931739
chr1:106007458-106023215	chr1:35097164-35109386	chr1:180748461-180754561	chr1:189704733-189786872	chr1:148936653-149698105	chr1:148936653-149816484	chr1:17205420-17278002	chr1:17052548-17205420	chr1:148936653-149821763	chr1:148936653-149698105	chr1:25586091-25665252	chr1:16854942-16877461	chr1:148936653-149216636	chr1:148936653-149185842	chr1:189702769-189783792	chr1:201177667-201181090	chr2:34695447-34732033	chr2:4212588-4222283	chr1:189704581-189785374	chr1:189704581-189785374	chr2:130242130-130251342	chr2:130242130-130251342	chr1:94283326-94291366	chr1:94283326-94291366	chr3:65188848-65215168	chr2:91776211-92275027	chr4:161034952-161083192	chr5:104431051-104509804	chr9:0-198987	chr17:44178532-44290650	chr3:65188848-65215168	chr3:65188848-65215168	chr6:67009809-67046117	chr6:67009809-67046117
chr1:152760800-152765268	chr1:72768458-72811532	chr1:189704733-189782495	chr1:189786872-189789898	chr1:169221923-169247726	chr1:189703308-189783200	chr1:35099018-35115331	chr1:17205420-17278002	chr1:169221923-169265740	chr1:169221923-169247726	chr1:72766352-72813286	chr1:16948494-17005513	chr1:248715191-248811992	chr1:248715191-248811992	chr2:130242130-130255145	chr2:51926276-51927740	chr2:52754788-52785204	chr2:14704270-14710049	chr1:248740443-248795587	chr1:248740443-248795587	chr2:208350677-208358787	chr3:65187940-65213901	chr1:110186920-110188455	chr1:110186920-110188455	chr4:161034952-161077118	chr3:65188848-65213564	chr5:104431051-104505444	chr6:55827289-55860829	chr9:38790761-39154913	chr19:20566331-20727812	chr4:86976784-86979821	chr4:86976784-86979821	chr9:39059866-39154913	chr9:38906543-39154913
chr1:152765268-152771302	chr1:106016291-106029198	chr1:248603529-248640345	chr1:248606073-248636078	chr1:189703308-189783200	chr1:196727194-196829543	chr1:72765726-72812848	chr1:72765726-72812848	chr1:189711860-189778481	chr1:248592100-248715191	chr1:89476571-89478719	chr1:17005513-17052188	chr2:89168966-90038777	chr2:89208731-90038777	chr2:132291487-132304321	chr2:130242130-130255145	chr2:130242130-130250791	chr2:34695447-34732033	chr2:52754674-52785204	chr2:52754674-52785204	chr3:65187940-65213901	chr4:34782487-34824131	chr1:152760999-152769946	chr1:152760999-152769946	chr5:104431051-104505444	chr4:161034952-161083192	chr6:55827289-55860829	chr6:67012890-67045862	chr17:44178532-44290650	chr22:22399021-23253131	chr4:161050425-161077118	chr4:161050425-161077118	chr14:24444461-24474524	chr14:24444461-24474524
chr1:189706503-189781285	chr1:152760794-152771309	chr1:248720905-248795576	chr1:248720905-248826885	chr1:196727194-196829543	chr1:202344351-202399791	chr1:108791021-108853431	chr1:108791021-108853431	chr1:248715191-248810117	chr1:248715191-248810117	chr1:94288702-94291289	chr1:17052188-17113429	chr3:162504616-162630126	chr3:162504616-162630126	chr2:184085010-184090384	chr2:132291977-132310272	chr2:155819419-155828102	chr2:51926276-51927740	chr2:132767126-132870897	chr2:132760558-132947927	chr4:34782487-34824131	chr4:161044792-161075732	chr1:158861678-158870593	chr1:158861678-158870593	chr5:139930731-139934250	chr5:104431051-104505444	chr6:67017518-67045862	chr11:50311121-50432430	chr22:22399021-23244205	chrY:2655180-3367511	chr5:104430235-104505444	chr5:104430235-104505444	chr17:44166808-44447427	chr17:44166808-44447427
chr1:196721361-196761943	chr1:189704710-189782764	chr2:4206427-4234746	chr2:34696356-34734435	chr1:202339710-202381382	chr1:248715191-248810117	chr1:120531771-120626958	chr1:110223437-110245018	chr2:89132605-89162027	chr2:89132605-89162027	chr1:106016328-106023442	chr1:17204114-17215986	chr3:195380034-195477714	chr3:195380034-195477714	chr2:189451462-189463054	chr2:184085402-184090384	chr2:184085402-184090384	chr2:52754788-52785204	chr3:65187940-65214694	chr3:65187940-65214694	chr4:161044792-161075732	chr5:104430235-104506712	chr1:187716923-187723720	chr1:187715934-187723720	chr6:67004845-67054922	chr5:139930731-139934250	chr14:24441307-24467541	chr17:44166866-44474174	chrY:2655180-3367511	chrY:3519324-4600553	chr6:55827289-55860829	chr6:55827289-55860829	chr21:10906922-10909595	chr21:10906922-10909595
chr1:248594461-248639909	chr1:196748634-196801795	chr2:34687269-34734435	chr2:35972091-35992700	chr1:248615435-248684319	chr2:52748827-52784175	chr1:144947701-145080833	chr1:120531771-120626958	chr2:89162027-89200846	chr2:89162027-89208052	chr1:108732516-108737393	chr1:17229496-17263168	chr4:168791608-168978756	chr4:168791608-168978756	chr2:217956216-217957389	chr2:217956216-217957389	chr2:217956216-217957389	chr2:130242130-130250791	chr4:69380251-69495068	chr3:197852047-198022430	chr5:104430235-104503785	chr6:55826895-55847118	chr1:189696955-189782111	chr1:189712497-189782111	chr6:78969227-79034300	chr6:67004845-67048350	chr17:44166866-44347576	chr19:20563347-20717095	chrY:3519324-4600553	chrY:5033459-6057028	chr6:67012890-67048350	chr6:67012890-67045862	chr21:47557875-47558683	chr22:22519837-22685708
chr1:248743320-248795570	chr1:248743321-248812363	chr2:35972091-35992700	chr2:52746735-52785847	chr1:248715191-248810117	chr2:89131278-89162027	chr1:145201537-145293133	chr1:144951104-145080833	chr2:89200846-90265119	chr2:89208052-90265119	chr1:108801713-108845472	chr1:35100890-35112731	chr6:248642-370594	chr6:248642-395749	chr3:13141385-13142610	chr3:13141385-13142610	chr3:65188873-65214770	chr2:155818580-155828102	chr4:70134431-70233736	chr4:69380251-69495068	chr6:55826895-55847118	chr6:67010093-67049145	chr1:194450245-194453165	chr1:194450245-194453165	chr7:87516346-87544130	chr6:78969227-79034300	chr19:20563347-20717095	chr22:22391577-22748661	chrY:5033459-5844108	chrY:6057028-12500000	chr6:132371113-132377718	chr11:50311121-50399649	chr22:22519837-22600479	chrX:2735475-2797200
chr1:248795570-248812363	chr2:4204633-4222594	chr2:95762123-95764516	chr2:61659376-61671529	chr2:38957770-38972031	chr2:89213410-89521077	chr1:149041038-149240633	chr1:145193883-145293133	chr3:128077884-128163986	chr3:128077884-128163986	chr1:110217119-110254811	chr1:72766352-72812188	chr7:66560314-66724534	chr7:66560314-66724534	chr3:65188873-65214770	chr3:65188873-65214770	chr3:129768881-129804960	chr2:184085402-184090384	chr4:161041132-161075732	chr4:70134431-70233736	chr6:67010093-67049145	chr6:78969227-79036814	chr1:207291852-207293175	chr1:207291852-207293337	chr8:95791482-95804236	chr8:95791482-95804236	chr22:22391577-22748661	chrY:2655180-2915938	chrY:5844108-12500000	chrY:13397122-24522333	chr7:141768022-141794240	chr14:24441307-24467541	chrX:2735475-2797200	chrX:2951318-3227200
chr2:4209775-4223539	chr2:14702922-14710228	chr2:97862762-97889750	chr2:98025649-98162074	chr2:52748827-52784175	chr2:90135548-90265119	chr1:149320978-149432149	chr1:149041038-149412004	chr3:162509678-162624660	chr3:162548545-162624660	chr1:111377415-111388669	chr1:94288702-94291289	chr9:38913174-39156954	chr9:38913174-39156954	chr3:129765408-129809192	chr3:129765408-129804960	chr4:34782796-34823877	chr2:217956216-217957389	chr5:104434210-104503785	chr4:161041132-161075732	chr6:78969227-79032553	chr7:13022257-13029280	chr1:229812209-229821431	chr1:229812209-229821431	chr14:24444461-24476673	chr12:49444824-49445783	chrY:2655180-2915938	chrY:6089197-6433791	chrY:13397122-24522333	chrY:27009547-27209730	chr11:50311121-50399649	chr14:106784716-106816936	chrX:2935014-3235668	chrX:3641946-4377079
chr2:14703515-14710228	chr2:34695192-34737353	chr2:98139871-98158061	chr2:155818639-155830157	chr2:89131278-89162027	chr3:162549521-162627747	chr1:161532585-161633981	chr1:161549602-161633981	chr3:195347512-195480565	chr3:195347512-195480565	chr1:112692090-112704653	chr1:108781130-108853000	chr10:46573016-48018497	chr9:43686924-44259464	chr4:435794-438014	chr4:34782796-34823877	chr4:70131191-70229571	chr3:65188873-65214770	chr5:139931495-139933756	chr4:190839708-190878874	chr6:132113668-132118438	chr8:24972516-24990291	chr1:248739253-248808448	chr1:248739253-248808498	chr17:44173455-44305888	chr14:24444461-24476673	chrY:6089197-6433791	chrY:6614711-10049640	chrY:27194088-27226947	chrY:27209730-27226947	chr14:24441307-24467541	chr17:44165379-44182771	chrX:3641946-4377079	chrX:3641946-4710676
chr2:34701509-34737110	chr2:35967711-35992716	chr2:184080348-184094561	chr2:162740022-162743075	chr2:89185625-89197537	chr3:195347512-195479759	chr1:189704142-189783142	chr1:189704142-189783142	chr4:168807637-168995219	chr4:168807637-168995219	chr1:117166216-117203197	chr1:110218750-110254811	chr11:55369803-55459674	chr10:46573016-48018497	chr4:34782796-34823877	chr4:70131191-70198897	chr4:116166829-116176325	chr3:129768881-129807543	chr6:32486822-32520488	chr5:104430235-104503785	chr7:13022257-13029280	chr8:39229054-39386793	chr2:4212579-4226082	chr2:4212579-4226082	chr17:45214543-45248368	chr17:44164864-44305888	chrY:6614711-10049640	chrY:13588460-24522209	chrY:28469767-28679331	chrY:28469767-28679331	chr14:106452762-106467720	chr17:44190837-44220263	chrX:6884288-8484026	chrX:6906415-8468538
chr2:52754474-52784745	chr2:52747747-52784752	chr3:227099-233788	chr2:184080348-184091579	chr2:89197537-89202645	chr4:34774959-34822340	chr1:196721780-196824207	chr1:196721780-196821469	chr5:140219806-140239025	chr5:70308101-70687175	chr1:149031410-149086695	chr1:112693860-112704653	chr14:19376762-20420707	chr11:55369803-55459674	chr4:70133323-70208411	chr4:161048174-161074539	chr4:161048174-161074539	chr4:34782796-34823877	chr6:55826895-55847118	chr5:139931060-139933756	chr8:24974987-24990291	chr10:53204009-53218539	chr2:14703746-14710627	chr2:14703746-14710627	chr19:20563347-20720925	chr19:20563347-20720925	chrY:13588460-24522209	chrY:28594391-28742675	chrY:28679331-28710492	chrY:28679331-28710492	chr14:106784716-106816936	chr17:44227163-44229942	chrX:6884288-9198040	chrX:8753412-9198040
chr2:89132095-89161442	chr2:89132096-89161443	chr3:2487467-2488860	chr2:242455194-242470900	chr2:89202645-89521077	chr4:168809392-168993474	chr1:202345019-202530315	chr1:202348475-202530315	chr6:263009-381528	chr5:140219806-140239025	chr1:149094242-149258908	chr1:117166216-117192467	chr14:106693414-106794614	chr12:9601107-9724447	chr4:161042316-161074539	chr5:49441737-49553497	chr5:104431711-104502403	chr4:69374415-69490896	chr6:67010415-67053511	chr6:32451750-32520488	chr8:39229054-39386793	chr10:71281544-71291424	chr2:35976410-35995912	chr2:35976410-35995912	chr21:10827533-11098723	chr21:10827533-11098723	chrY:28594391-28742675				chr17:44166573-44182222	chr17:44249234-44255663	chrX:8901082-9198040	chrX:8901082-9198040
chr2:89161442-89363697	chr2:89161443-89285360	chr3:65187805-65213474	chr3:227099-233788	chr2:90135548-90265119	chr5:104429031-104503137	chr1:234912905-234955709	chr1:234912905-234955709	chr6:29848877-29916354	chr6:263009-364519	chr1:152648684-152658627	chr1:120532740-120630340	chr15:20457306-22662192	chr14:19376762-20420707	chr5:49441737-49553497	chr5:104430953-104503785	chr5:117385486-117393710	chr4:70131191-70229571	chr6:78970253-79031504	chr6:55826895-55847118	chr10:53204009-53218539	chr11:55366640-55431543	chr2:51921094-51927868	chr2:51924065-51927868	chr22:22394443-22891497	chr22:22394443-23244205					chr17:44190837-44218190	chr17:44263512-44277846	chrX:10330273-10775203	chrX:10327839-11168595
chr2:98129479-98164533	chr2:98044510-98164534	chr4:34783101-34828255	chr3:65187805-65213474	chr3:162512401-162627747	chr5:140220764-140237840	chr1:243045294-243163927	chr1:243043307-243153455	chr6:32469656-32520285	chr6:29848877-29916354	chr1:152760511-152770531	chr1:120814114-120923626	chr15:34702603-34843584	chr14:106693414-106899110	chr5:78109958-78111915	chr5:139931495-139931715	chr6:31276277-31279081	chr4:116166829-116176325	chr7:13022257-13027955	chr6:67010415-67053511	chr10:71281544-71291424	chr11:134603217-134607256	chr2:52749111-52785367	chr2:52749111-52785367	chrY:2655180-2915938	chrY:2655180-2915938					chr17:44227163-44230347	chr17:44287773-44291390	chrX:12851888-12913560	chrX:12545885-12581546
chr2:146864436-146865213	chr2:123478457-123485387	chr4:69401700-69521133	chr3:189360084-189362262	chr3:195347512-195479759	chr6:256236-382172	chr1:248731264-248747970	chr1:248731264-248751048	chr6:32520285-32574048	chr6:32534876-32574048	chr1:161486898-161641973	chr1:143725259-143745567	chr16:32522746-33831749	chr15:20457306-22662192	chr5:104430953-104502403	chr6:30672347-30676021	chr6:55825994-55846883	chr4:161048174-161074539	chr7:57732765-57792859	chr6:78970253-79031504	chr11:134602756-134607256	chr12:291505-298159	chr2:54563899-54567515	chr2:54563899-54567515	chrY:2915938-3549497	chrY:2915938-3549497					chr17:44241364-44245142	chr19:20563347-20720925	chrX:14860193-14913627	chrX:12851888-12913560
chr2:146865213-146872370	chr2:129638272-129643395	chr4:86975658-86979981	chr3:189362262-189363969	chr4:34774959-34822340	chr6:29838336-29915744	chr1:248747970-248799815	chr1:248751048-248799815	chr7:109436621-109455015	chr7:109436621-109455015	chr1:169207338-169258489	chr1:144947701-145078403	chr17:44165875-44321064	chr15:34702603-34843584	chr5:139931495-139931835	chr6:32454472-32496600	chr6:67010093-67048900	chr5:104431711-104502403	chr7:61055273-61834073	chr7:13022257-13029280	chr12:291505-298159	chr14:24438648-24467618	chr2:70124328-70126925	chr2:70124328-70126925	chrY:4190755-4631364	chrY:5489715-5627566					chr17:44252700-44269223	chr22:22391109-22624270	chrX:15517218-15981360	chrX:15517218-15981360
chr2:184085620-184091861	chr2:146863238-146872376	chr4:161047595-161082466	chr4:34783101-34828255	chr4:168809392-168993474	chr7:133784314-133800533	chr2:13516927-13598192	chr2:13516927-13598192	chr7:141764243-141798039	chr7:141764243-141793928	chr1:195408991-195423463	chr1:145189395-145247218	chr19:20601289-20728809	chr16:32522746-33831749	chr6:30672347-30673576	chr6:55825994-55846883	chr6:78969363-79036814	chr5:117387844-117393710	chr10:46986112-47000339	chr7:57735454-57786919	chr12:376762-384942	chr17:44165593-44362135	chr2:76771903-76776286	chr2:76771903-76776286	chrY:5478884-6089197	chrY:6089197-10049640					chr17:44275010-44277846	chr22:22662705-23230258	chrX:16934049-17395719	chrX:16635327-16749959
chr2:208355066-208359406	chr2:155818718-155830176	chr5:901298-914136	chr4:69401700-69484974	chr5:104420219-104503137	chr7:141749164-141794768	chr2:35974215-35994385	chr2:35974215-35994385	chr9:38761707-39156954	chr9:38761707-39156954	chr1:196709823-196824207	chr1:147952991-147991797	chr21:9832448-9833133	chr17:44165875-44321064	chr6:32454472-32496600	chr6:67006369-67049161	chr6:101934410-101938962	chr6:31276277-31279081	chr10:53204009-53218539	chr7:61055273-61834073	chr14:24438648-24495414	chr19:20599809-20718135	chr2:79076043-79083264	chr2:79076043-79083264	chrY:6089197-10049640	chrY:13528646-24522209					chr17:44287773-44291390	chrY:2655180-9968357	chrX:18457648-18690636	chrX:16934049-18168858
chr3:227312-233838	chr2:184085627-184094130	chr5:6522965-6525445	chr4:69484974-69541173	chr5:140220764-140237840	chr10:46567427-48010463	chr2:38955252-38972031	chr2:38955252-38972031	chr10:46568974-48014398	chr9:68369294-69194128	chr1:196879468-196919773	chr1:149034500-149790201	chr21:9834203-9834682	chr19:20601289-20710283	chr6:55825994-55846883	chr6:128825435-128830340	chr6:132706183-132712616	chr6:55825994-55846883	chr11:50312013-50384224	chr10:42624021-42810013	chr14:74237983-74248746	chr21:10699687-10920728	chr2:89134766-89156256	chr2:89134766-89156256	chrY:13528646-24522209	chrY:28495550-28742675					chr19:20563347-20720925	chrY:13656660-25496512	chrX:19039653-19963111	chrX:16934049-18681742
chr3:6648835-6654205	chr2:208355067-208359498	chr5:78109398-78122115	chr4:69541173-69543141	chr5:180411335-180428083	chr10:56447208-56469905	chr2:52748827-52785645	chr2:52748827-52785645	chr10:56445373-56479677	chr10:46568974-48014398	chr1:199080061-199113948	chr1:152185760-152193410	chr21:10866941-11018015	chr21:9832448-9833133	chr6:67010093-67049161	chr6:132706183-132712172	chr7:13021917-13028382	chr6:67010093-67048900	chr12:291505-298159	chr10:53204009-53218539	chr17:44165593-44362135	chr22:22389939-23192077	chr2:89160122-89164817	chr2:89160122-89164817	chrY:28594391-28742675						chr22:22391109-22624270	chrY:26645965-27197860	chrX:22579024-22652493	chrX:18457648-18681742
chr3:65188844-65210383	chr3:6648836-6654205	chr5:104431156-104500995	chr4:86975658-86979981	chr6:256236-382172	chr11:5785207-5809480	chr2:88126505-88259277	chr2:88126505-88259277	chr11:5783938-5807852	chr10:56445373-56470614	chr1:202424970-202530140	chr1:152760511-152771040	chr22:22388229-22462885	chr21:9834203-9834682	chr6:78974091-79029459	chr7:551796-566231	chr7:29688509-29690282	chr6:78969363-79036814	chr12:376762-384942	chr11:50298095-50384224	chr19:20599809-20718135	chrY:2655180-2920035	chr2:108855403-108856840	chr2:98234165-98262842							chr22:22662705-23230258	chrY:28538592-28699018	chrX:23000497-23121319	chrX:18800978-18932932
chr3:98941121-98950192	chr3:65188838-65213401	chr5:137810736-137817850	chr4:88692044-88697560	chr6:29848877-29908121	chr11:50299588-50380683	chr2:89131278-89162027	chr2:89131278-89162027	chr11:55364925-55455878	chr11:5783938-5807852	chr1:210722420-210725442	chr1:158867590-158869899	chr22:22706378-23042878	chr21:10866941-11018015	chr6:128825435-128830340	chr7:13021917-13028382	chr7:141765640-141794925	chr6:101934410-101938962	chr14:24441502-24467618	chr12:291505-298159	chr20:52646582-52658032	chrY:6089197-6433791	chr2:127674133-127678163	chr2:108855403-108856840							chrY:2655180-9968357		chrX:23409370-23632156	chrX:19084272-19438547
chr3:129761991-129806580	chr3:98941121-98950199	chr5:180375094-180401068	chr4:161047595-161074359	chr6:32488688-32519571	chr11:55356965-55456861	chr2:89211735-89543158	chr2:89207993-89543158	chr12:11180730-11258192	chr11:55364925-55455878	chr1:218418216-218421505	chr1:161479001-161641973	chr22:23042878-23155472	chr22:22388229-22462885	chr6:132706183-132712172	chr7:100675265-100685712	chr7:156387156-156394468	chr6:128828398-128829618	chr15:20005287-20144857	chr12:376762-384942	chr21:10699687-10933845	chrY:6614711-12500000	chr2:130242567-130254582	chr2:127674133-127678163							chrY:12500000-25496512		chrX:23409370-24057561	chrX:22156887-22283489
chr3:192876324-192884669	chr3:129763279-129806580	chr6:288771-302305	chr5:6522965-6525445	chr6:32519571-32562960	chr12:2242455-2257940	chr2:89543158-89597831	chr2:89543158-89597831	chr12:11516288-11547045	chr12:11215560-11258192	chr1:224061223-224091244	chr1:169207338-169258489	chr22:23155472-23203939	chr22:22706378-23042878	chr7:13021917-13028382	chr7:141765640-141788486	chr9:38958269-39112702	chr6:132706183-132712616	chr16:33912973-33942242	chr14:24441502-24467618	chr22:22389939-23192077	chrY:13419140-21152524	chr2:133669758-133674534	chr2:130242124-130254582							chrY:26645965-27197860		chrX:23800758-24057561	chrX:22574492-22660852
chr3:195438423-195478777	chr3:162526744-162543103	chr6:53931075-53933608	chr5:78109398-78126774	chr6:32562960-32573252	chr12:11218871-11258192	chr2:89978401-90043868	chr2:89978401-90043868	chr14:19376762-20424016	chr12:11516288-11547045	chr1:229812289-229819598	chr1:187715886-187722571	chr22:23203939-23252058	chr22:23042878-23155472	chr7:100675000-100685700	chr8:143745058-143747181	chr10:53203675-53214418	chr7:13021917-13028382	chr18:15108234-15400035	chr15:20005287-20144857	chrY:2655180-2920035	chrY:21155767-24522209	chr2:146864369-146877612	chr2:133669758-133674534							chrY:28538592-28699018		chrX:24746574-25599350	chrX:23000497-23135889
chr4:10391534-10401693	chr3:192878004-192884669	chr6:55827063-55847335	chr5:104431156-104500995	chr6:32604711-32621831	chr12:11516288-11547045	chr2:90167387-90272903	chr2:90131182-90272903	chr14:106261506-106324144	chr14:19376762-20424016	chr1:234912846-234958591	chr1:189704245-189782922	chr22:24342813-24398622	chr22:23155472-23203939	chr7:141765640-141788486	chr9:140087042-140096444	chr11:50313979-50386059	chr7:29688509-29690282	chr18:30496565-30501341	chr16:33901004-33942242	chrY:6089197-6433791	chrY:27194088-27240543	chr2:151029426-151040582	chr2:146864369-146877612									chrX:24789790-25599350	chrX:23409370-23632156
chr4:34782777-34827298	chr3:195433955-195477389	chr6:62221357-62240923	chr5:137810508-137817850	chr7:133784314-133800533	chr14:19376762-20425909	chr2:96666018-96678176	chr2:96666018-96675427	chr14:106324144-106392761	chr14:106205817-106265384	chr1:240393008-240394983	chr1:196711311-196741430	chrX:0-216515	chr22:23203939-23252058	chr7:156387156-156394351	chr10:53203675-53214418	chr11:55364358-55429798	chr7:141765640-141790042	chr19:20599809-20716983	chr17:44169016-44214659	chrY:6614711-12500000	chrY:28644579-28701583	chr2:155819133-155830996	chr2:151029426-151040582									chrX:28249839-28899421	chrX:23409370-24002245
chr4:69373472-69396464	chr4:9459097-9482329	chr6:66394321-66407215	chr6:53931117-53933608	chr7:141765683-141794768	chr14:106205817-106324490	chr2:110687102-110732688	chr2:110688983-110732688	chr14:106392761-106483494	chr14:106265384-106324144	chr1:242961716-243173037	chr1:196741430-196757041	chrX:2695340-4013857	chr22:24342813-24398622	chr8:143745058-143747345	chr11:1015766-1019382	chr11:81857157-81863308	chr7:156387156-156394468	chr21:10699687-11186430	chr18:15108234-15400035	chrY:13419140-13898461		chr2:159959358-159960961	chr2:155819133-155830996									chrX:28249839-29121873	chrX:23800758-24002245
chr4:69396464-69497225	chr4:10391541-10402732	chr6:67005983-67049891	chr6:55827063-55847335	chr8:85260522-85270195	chr14:106727673-106782289	chr2:132396237-132508534	chr2:132396237-132511528	chr14:106691432-106755897	chr14:106691432-106782204	chr1:248751860-248795649	chr1:196757041-196824207	chrX:4013857-9390632	chrX:2695340-2859918	chr9:140087042-140096444	chr11:2068746-2090571	chr11:134602158-134607273	chr8:39886329-39890803	chr22:22581729-23243357	chr19:20599809-20714752	chrY:13985109-21152524		chr2:184083290-184090895	chr2:159959358-159960961									chrX:30346044-31087059	chrX:24789790-25599350
chr4:70140710-70231910	chr4:34782777-34827299	chr6:78965859-79035179	chr6:66399509-66405481	chr9:38761707-39156954	chr14:106782289-106818461	chr2:146862280-146877500	chr3:65188044-65215684	chr14:106755897-106850367	chr14:106782204-106818461	chr1:248867261-248879947	chr1:196883651-196915178	chrX:9390632-9814436	chrX:2859918-9390632	chr10:53203675-53214418	chr11:48846117-48894149	chr12:292437-297891	chr10:53203675-53214418	chrY:2655180-2920035	chr21:10699687-11186430	chrY:21155767-24522209		chr2:194672924-194705393	chr2:184085647-184090895									chrX:35855906-36261651	chrX:30312709-30519686
chr4:86975658-86979854	chr4:49184125-50400000	chr6:128826775-128829812	chr6:67010008-67051184	chr10:46966547-48010463	chr14:106818461-106878857	chr3:65188044-65215684	chr3:129765646-129806339	chr15:20457306-22667640	chr14:106818461-106878018	chr2:305863-308999	chr1:202344351-202533571	chrX:9814436-14971288	chrX:9390632-9800285	chr11:1015766-1019517	chr11:48932972-48965609	chr12:377074-384942	chr10:71281791-71291424	chrY:6614711-12500000	chr22:22549483-23243357	chrY:27194088-27240543		chr2:217955126-217959240	chr2:194672924-194705393									chrX:35855906-38187667	chrX:30312709-30546608
chr4:115174511-115184240	chr4:69352550-69457486	chr6:132707680-132716205	chr6:78965859-79038415	chr10:56447208-56469905	chr15:20457306-21200759	chr3:129765646-129806339	chr3:162512185-162628189	chr15:34731827-34842083	chr15:20457306-22667640	chr2:1008213-1010362	chr1:210078251-210083329	chrX:14971288-15294442	chrX:9800285-14971288	chr11:2068746-2090571	chr11:134602158-134607273	chr12:11507125-11546032	chr11:50313979-50386783	chrY:8947168-12500000	chrY:2655180-2920035	chrY:28644579-28742675		chr2:220053660-220054357	chr2:217955126-217959240									chrX:36572244-38039778	chrX:30582546-31177962
chr4:116172779-116180462	chr4:69457486-69553862	chr6:160397424-160399110	chr6:132707680-132716205	chr11:5785207-5809480	chr15:22299425-22667640	chr3:162546442-162628189	chr3:195342319-195477066	chr16:32522746-33936517	chr15:34731827-34842083	chr2:6298192-6308483	chr1:229812289-229819598	chrX:15294442-20830754	chrX:14971288-15294442	chr11:48846117-48897054	chr12:292437-298106	chr12:100288148-100291776	chr11:55364358-55429798	chrY:12500000-13985109	chrY:6614711-12500000			chr3:227859-234199	chr2:220053660-220054357									chrX:38146528-38187667	chrX:35855906-36261651
chr4:161047039-161084569	chr4:70127648-70241009	chr7:13017891-13028768	chr6:160397424-160399110	chr11:49708264-49759444	chr15:34729126-34840753	chr3:195342319-195477066	chr3:197347632-197397230	chr16:70144210-70283728	chr16:32522746-33936517	chr2:13504779-13554009	chr1:234909316-234955493	chrX:20830754-21607041	chrX:15294442-15839423	chr11:48929649-48965609	chr12:377074-385951	chr14:24450407-24467511	chr11:134602158-134607273	chrY:13985109-14306029	chrY:13375417-13685365			chr3:13141194-13143407	chr3:227859-234199									chrX:42331311-43070582	chrX:35855906-39154982
chr4:161873876-161884913	chr4:86974788-86981259	chr7:97385645-97403357	chr7:13017891-13028768	chr11:50368501-50380683	chr16:15008788-15124604	chr4:10210809-10234979	chr4:10210809-10234979	chr16:74366486-74436209	chr16:70144210-70289146	chr2:13581646-13597391	chr1:242961716-243153561	chrX:21607041-21985669	chrX:15839423-16097439	chr11:62292241-62297825	chr12:11506372-11546032	chr14:74239007-74245667	chr12:292437-297891	chrY:14306029-14428160	chrY:13985109-14306029			chr3:65187405-65213564	chr3:13141194-13143407									chrX:43288008-43625758	chrX:36572244-38039778
chr5:12796304-12822243	chr4:116172773-116180469	chr7:142473811-142486419	chr7:28186753-28197351	chr11:55364420-55456861	chr16:31951211-33831749	chr4:34780434-34828172	chr4:34780434-34828172	chr17:44162794-44569166	chr17:44162794-44569166	chr2:33764438-33768236	chr1:246137426-246140307	chrX:21985669-22148569	chrX:16097439-16709292	chr11:64602541-64607994	chr12:37988427-38074859	chr14:106742079-106774211	chr12:377074-384942	chrY:14428160-21152524	chrY:14428160-21152524			chr3:98409865-98412985	chr3:65187405-65214609									chrX:43647999-43829389	chrX:42301112-43070582
chr5:46271519-46275857	chr4:161047045-161084316	chr7:154391477-154401780	chr7:43754502-43761140	chr12:2242455-2257940	chr16:70144210-70238325	chr4:49279796-49321020	chr4:49281452-49321020	chr19:17255746-17281075	chr19:53519508-53553821	chr2:34694079-34736899	chr1:246683040-246685244	chrX:22148569-23433878	chrX:16709292-16894354	chr11:134602158-134607273	chr12:38378298-38396740	chr14:106787060-106823240	chr12:11509562-11546032	chrY:21160412-24522209	chrY:21160412-24522209			chr3:98899632-98902558	chr3:98409865-98415400									chrX:43991516-44183483	chrX:43288008-43591057
chr5:57323836-57335945	chr4:161880169-161884972	chr7:156388725-156394622	chr7:44663223-44663868	chr12:11215990-11258192	chr16:74366486-74436209	chr4:119350453-119388333	chr4:119350453-119388333	chr19:20601289-20710283	chr21:10861051-11035596	chr2:34827195-34830338	chr1:248545911-248548158	chrX:23433878-23863440	chrX:16894354-19881255	chr12:292437-298106	chr12:57109946-57114986	chr15:20557469-22515148	chr12:100288148-100291776	chrY:27209730-27226947	chrY:27009547-27209730			chr3:124933931-124937507	chr3:98899632-98902558									chrX:43991516-44295140	chrX:45678599-46783247
chr5:104431163-104503452	chr4:172372115-172379152	chr8:39225985-39387871	chr7:97385645-97404283	chr12:11516288-11547045	chr17:39421423-39431819	chr4:132644406-132685855	chr4:132644406-132685855	chr19:53519508-53553821	chr22:22386312-22459895	chr2:35579750-35615101	chr1:248734182-248748025	chrX:23863440-30137136	chrX:19881255-20032337	chr12:377074-384942	chr13:103389161-103392711	chr16:19946294-19967715	chr14:24450407-24467511	chrY:28463253-28742675	chrY:27209730-27226947			chr3:146386341-146390605	chr3:124933931-124937507									chrX:45669915-46950182	chrX:45678599-46951376
chr5:117387519-117405572	chr5:27522807-27526756	chr9:79770005-79781624	chr7:142476621-142486419	chr14:19376762-20425909	chr17:44164834-44570923	chr4:132685855-132890971	chr4:132685855-132895121	chr21:10861051-11035596	chr22:22572321-23042878	chr2:38954868-38968521	chr1:248748025-248799209	chrX:30137136-30944866	chrX:20032337-21345508	chr12:11506372-11548214	chr14:24450407-24464807	chr16:20546289-20550889	chr14:74239007-74246454		chrY:28463253-28742675			chr3:159460317-159471849	chr3:146386341-146390605									chrX:45712745-46783247	chrX:47264823-47343250
chr5:137810494-137818836	chr5:46261151-46383335	chr10:46976990-47148722	chr7:154391477-154401780	chr14:106205817-106324490	chr19:20501344-20717200	chr4:161044924-161085390	chr4:161044924-161085390	chr22:22386312-22459895	chr22:23042878-23165713	chr2:54565409-54567483	chr2:923730-925488	chrX:30944866-31441154	chrX:21345508-21678552	chr12:37988427-38074859	chr14:106727270-106755433	chr16:34578910-34682060	chr14:106787060-106823240					chr3:162717846-162723252	chr3:159460317-159464735									chrX:47264823-47343250	chrX:47540313-47943786
chr6:53931075-53933601	chr5:104431157-104503452	chr10:53205178-53215001	chr7:156388725-156394622	chr14:106692120-106785760	chr19:52132825-52149612	chr4:168809392-168993474	chr4:168809392-168993474	chr22:22572321-23042878	chr22:23165713-23197137	chr2:56720705-56748000	chr2:2034127-2037518	chrX:31441154-31698315	chrX:21678552-21968148	chr12:38365832-38396740	chr14:106785211-106823240	chr17:44165193-44357770	chr15:20557469-22515148					chr3:162764440-162771020	chr3:162717846-162723252									chrX:47506795-47918790	chrX:48067406-48317752
chr6:55825825-55850938	chr5:117388516-117396706	chr10:78255169-78261389	chr8:39228413-39387871	chr14:106785760-106818461	chr19:53518537-53553904	chr4:190562078-190648029	chr4:185157504-185168300	chr22:23042878-23165713	chr22:23197137-23247768	chr2:71342443-71348319	chr2:6400331-6401929	chrX:31698315-37262763	chrX:21968148-22138178	chr14:24450407-24464807	chr15:20427288-22517719	chr18:30496565-30501392	chr16:19945643-19967715					chr3:194398868-194400521	chr3:162764440-162771020									chrX:48067406-48317752	chrX:49459363-49842935
chr6:66396786-66407168	chr5:137806547-137817767	chr11:50302467-50398944	chr9:79770705-79781624	chr14:106818461-106878857	chr19:54726258-54745445	chr5:21274271-21376224	chr5:12811534-12823366	chr22:23165713-23197137	chr22:24342813-24400297	chr2:88142435-88260592	chr2:13513759-13565101	chrX:37262763-37388174	chrX:22138178-22431655	chr14:104756891-104767196	chr16:19945399-19967715	chr19:20599214-20717237	chr16:20546289-20550889					chr3:195454273-195476514	chr3:194398868-194400521									chrX:49550573-49855373	chrX:49958516-51008009
chr6:67008548-67049017	chr5:179096125-179104566	chr11:55376504-55442300	chr10:46973523-47149042	chr15:20102541-21200759	chr20:52646261-52658313	chr5:21478554-21490880	chr5:21274271-21390830	chr22:23197137-23247768	chrX:0-167675	chr2:89132231-89161710	chr2:13583871-13597391	chrX:37388174-47867287	chrX:22431655-22849738	chr14:106727270-106774211	chr16:20546289-20550889	chr19:35661299-35665881	chr17:44165193-44195969					chr4:6651363-6658059	chr3:195454273-195476514									chrX:49958277-52072805	chrX:51242171-51821769
chr6:78965977-79027437	chr6:32451156-32504888	chr12:377595-386840	chr10:48081390-48312856	chr15:22299425-22667640	chr21:10861051-11035596	chr5:34174890-34249969	chr5:21478554-21497724	chr22:24342813-24400297	chrX:2670055-2699722	chr2:89161710-89208179	chr2:14704305-14710933	chrX:47867287-48556868	chrX:22849738-23316447	chr14:106781655-106823240	chr16:33863698-33920752	chr19:46621910-46628352	chr17:44233676-44357770					chr4:9472526-9477085	chr4:6651363-6658059									chrX:53894045-54417105	chrX:54185402-54417105
chr7:54383439-54390002	chr6:55825819-55847269	chr12:11538328-11553869	chr10:53205178-53213197	chr15:34729126-34840753	chr22:22385478-23040708	chr5:68828596-68914316	chr5:34174890-34249969	chrX:0-167675	chrX:2699722-58297997	chr2:89272274-89476875	chr2:19767464-19771054	chrX:48556868-48746415	chrX:23316447-24097357	chr15:20118786-20149722	chr16:34551894-34681100	chr20:52647351-52658560	chr18:30496565-30501392					chr4:10392522-10402215	chr4:9472526-9477085									chrX:63488707-63591856	chrX:54955667-54971227
chr7:97395461-97403357	chr6:66396780-66405490	chr12:99791711-99800925	chr10:78257335-78261389	chr16:32522746-34079222	chr22:23040708-23248280	chr5:68925693-69252231	chr5:68828596-68911449	chrX:2670055-2699722	chrX:61931689-153200141	chr2:89476875-89546288	chr2:33764947-33768236	chrX:48746415-49458768	chrX:24097357-29937696	chr15:20427288-22540586	chr16:34692425-34720169	chr21:10775311-10860951	chr19:20599214-20716739					chr4:34779896-34826697	chr4:10392522-10402215									chrX:64205941-64741112	chrX:55045420-55171410
chr7:126045603-126046876	chr6:67008548-67049502	chr13:67174503-67177783	chr10:114111395-114122517	chr16:70144210-70238325	chr22:24342813-24400194	chr5:69284240-69398801	chr5:68925693-69252231	chrX:2699722-58297997	chrX:153200141-153248522	chr2:89978401-90041418	chr2:35977890-35994764	chrX:49458768-54828974	chrX:29937696-30695153	chr16:19945399-19967715	chr16:46385922-46493405	chr22:22388111-22442388	chr19:35661299-35665881					chr4:65718050-65728057	chr4:34779896-34829131									chrX:66613461-67283795	chrX:63488707-63591856
chr7:133785203-133787116	chr6:78965977-79037215	chr14:24451283-24491777	chr11:18961137-18962386	chr16:74366486-74436209	chrX:0-167594	chr5:69448281-70390309	chr5:69284240-69398801	chrX:61931689-153164462	chrX:153248522-154085410	chr2:90041418-90278005	chr2:38955537-38970971	chrX:54828974-56054148	chrX:30695153-40772025	chr16:20546289-20551810	chr16:70140328-70196110	chr22:22549453-22726203	chr19:46621910-46627489					chr4:69377412-69442132	chr4:65718050-65728057									chrX:70963656-71188660	chrX:67712881-67943584
chr7:141762909-141792007	chr7:54383439-54390003	chr14:74238298-74248041	chr11:50344901-50389999	chr17:39421423-39431819	chrX:2688205-2699811	chr5:70442110-70659342	chr5:69448281-70390309	chrX:153164462-153248522	chrX:154085410-154180739	chr2:91695483-91773657	chr2:52749529-52785456	chrX:56054148-57248646	chrX:40772025-41135957	chr16:34475668-34500721	chr17:44166203-44357770	chr22:22729190-22841982	chr20:52647351-52658560					chr4:69442132-69485033	chr4:69377412-69442132									chrX:71482576-71883679	chrX:71482576-71834690
chr7:142476741-142486080	chr7:97390715-97403358	chr14:106215408-106271889	chr11:55368677-55466869	chr17:44164834-44353728	chrX:2699811-8494438	chr5:104431806-104504192	chr5:70442110-70659342	chrX:153248522-154091601	chrX:154180739-154931414	chr2:106879940-106885828	chr2:79076220-79081528	chrX:57248646-58051765	chrX:41135957-47384966	chr16:34573196-34720169	chr18:30496565-30501392	chr22:22900664-23246368	chr21:10775311-10951963					chr4:161045024-161077648	chr4:69442132-69493143									chrX:73745121-74462038	chrX:73960456-74462038
chr8:12207131-12254206	chr7:126044949-126049824	chr14:106271889-106324327	chr12:377595-386840	chr19:20601289-20717200	chrX:8516138-41110788	chr5:140221148-140237082	chr5:104431806-104504192	chrX:154091601-154180739	chrY:2650450-9934088	chr2:130549099-130559467	chr2:88127148-88260592	chrX:61931689-63401811	chrX:47384966-47502871	chr16:70188506-70196110	chr19:20599214-20715230	chrX:58468628-58565756	chr22:22388111-22447616					chr4:163393222-163400098	chr4:161045024-161077648									chrX:78780256-79485455	chrX:78780256-79485455
chr8:24974499-24984291	chr7:141769662-141793700	chr14:106551880-106763593	chr12:11538328-11553869	chr19:52132825-52149612	chrX:41110788-41194078	chr5:180376864-180411335	chr5:140221148-140237082	chrX:154180739-154931414	chrY:13942734-19564340	chr2:146859552-146877014	chr2:89132231-89162570	chrX:63401811-63770365	chrX:47502871-47899503	chr17:44166203-44357770	chr19:46622566-46628352	chrY:2655180-2920035	chr22:22499562-22537124					chr4:166001833-166007736	chr4:163393222-163400098									chrX:84508290-84690465	chrX:82972052-83150853
chr8:39241139-39362937	chr7:142476057-142486080	chr15:76879983-76895282	chr12:99795602-99800925	chr19:53518537-53553904	chrX:41194078-47430413	chr5:180411335-180431953	chr5:180373568-180411335	chrY:2650450-9915764	chrY:20802543-24874360	chr2:154895074-154899050	chr2:89162570-89185820	chrX:63770365-69474163	chrX:47899503-48556868	chr18:30496565-30501392	chr20:25861903-25871474	chrY:6089197-6433791	chr22:22549453-22602265					chr4:173426022-173431623	chr4:166001833-166007736									chrX:84508290-85369978	chrX:84508290-84690465
chr8:112294658-112297770	chr8:593986-598482	chr15:76895282-76898976	chr13:28628528-28637003	chr19:54726258-54745445	chrX:47430413-47500632	chr6:256236-382741	chr5:180411335-180431953	chrY:9915764-9994039	chrY:28460973-28717056	chr2:165830154-165851158	chr2:89185820-89197537	chrX:69474163-69761112	chrX:48556868-48733630	chr19:20599214-20715230	chr20:52647351-52658560	chrY:6614655-12500000	chr22:22670274-22841094					chr4:182054993-182057315	chr4:173426022-173431623									chrX:85059220-85369978	chrX:84508290-85369978
chr9:5080286-5083621	chr8:7210944-7244200	chr16:1002821-1003532	chr13:31701097-31705700	chr20:52647679-52658313	chrX:47500632-49017738	chr6:26859183-26970064	chr6:256236-382741	chrY:13942734-19564340		chr2:203899033-203902726	chr2:89197537-89208179	chrX:69761112-70309598	chrX:48733630-49519557	chr19:40540480-40542150	chr21:10717534-10965338	chrY:13419140-13898461	chr22:22916002-23246368					chr4:186441146-186444066	chr4:182054993-182057315									chrX:86740460-87606444	chrX:85059220-85369978
chr9:38779662-40510861	chr8:12207132-12241661	chr16:19941629-19968380	chr13:67171894-67177853	chr21:10861051-11035596	chrX:49017738-49124086	chr6:29852617-29924707	chr6:26736886-26780853	chrY:20802543-24874360		chr2:208350957-208359440	chr2:89208179-89397889	chrX:70309598-71113899	chrX:49519557-55602273	chr19:46622566-46628352	chr22:22388111-23246368	chrY:13985109-21152612	chrY:2655180-2920035					chr5:1177556-1183255	chr4:186441146-186444066									chrX:86923220-87606444	chrX:86854647-87606444
chr9:44467766-44825654	chr8:12241661-12260950	chr16:34466589-34755193	chr14:24452065-24491777	chr22:22385478-23040708	chrX:49124086-49850134	chr6:32456119-32473276	chr6:26846416-26940252	chrY:28460973-28532012		chr2:232570527-232623399	chr2:89472730-89542772	chrX:71113899-75361372	chrX:55602273-56054148	chr20:25861903-25871474	chrX:61686465-61868007	chrY:21155998-24522333	chrY:6089197-6433791					chr5:1923760-1926172	chr5:1177556-1183255									chrX:91371503-91609500	chrX:86923220-87606444
chr9:79770454-79781766	chr8:24974460-24987712	chr16:78372598-78376436	chr14:68602342-68609431	chr22:23040708-23248280	chrX:49850134-49871322	chr6:32473276-32528367	chr6:29852617-29903389	chrY:28532012-28717056		chr2:241915288-241921520	chr2:89978401-90041418	chrX:75361372-75772760	chrX:56054148-57400516	chr20:52647351-52656898	chrY:2655180-2920035	chrY:27209730-27226947	chrY:6614655-12500000					chr5:10273789-10274763	chr5:1923760-1926172									chrX:92377376-93101504	chrX:91371503-91609500
chr10:24376468-24377987	chr8:39230254-39387632	chr17:12921162-12923981	chr14:88390734-88400305	chr22:24342813-24400194	chrX:49871322-51629064	chr6:32528367-32542675	chr6:32453477-32528367			chr2:242144561-242146136	chr2:90199118-90273320	chrX:75772760-78431126	chrX:57400516-57618646	chr21:10717534-10980202	chrY:6089197-6433791	chrY:28686160-28710492	chrY:13419140-13892136					chr5:21447594-21453381	chr5:10273789-10274763									chrX:96433379-96943124	chrX:92377376-93101504
chr10:31248922-31251800	chr8:112291429-112297777	chr17:26828384-26848243	chr14:106159139-106257420	chrX:0-167594	chrX:51629064-51677072	chr6:55825122-55844320	chr6:32528367-32580167			chr3:229636-234332	chr2:95502975-95520205	chrX:78431126-79312979	chrX:57618646-58051765	chr22:22388111-23246368	chrY:6618013-12500000		chrY:13985109-21152612					chr5:46272633-46404343	chr5:21447594-21453381									chrX:98221957-99481869	chrX:95276357-95781264
chr10:46587640-46946720	chr9:5080280-5081903	chr17:36333095-36445310	chr14:106257420-106324327	chrX:2699811-2765878	chrX:51677072-58297997	chr6:67007930-67024139	chr6:55825122-55844320			chr3:1782230-1788036	chr2:110688983-110734186	chrX:79312979-80515949	chrX:61931689-62213620	chrY:2655180-2920035	chrY:13419140-21152612		chrY:21155998-24522333					chr5:49431365-49546243	chr5:46272633-46404343									chrX:99920439-100105030	chrX:98221957-99379260
chr10:47061066-47144818	chr9:38779656-40363139	chr17:39422360-39435942	chr15:76879983-76898976	chrX:2765878-3043072	chrX:61931689-66823679	chr6:67024139-67046954	chr6:67007930-67046954			chr3:8713533-8726456	chr2:112894976-112897964	chrX:80515949-81932511	chrX:62213620-62551581	chrY:6089197-6433791	chrY:21156529-24522333		chrY:27209730-27226947					chr5:57322512-57334018	chr5:57322512-57334018									chrX:100142995-100248971	chrX:99928509-100105030
chr10:48804880-49390138	chr9:79770563-79786135	chr17:43649871-43662526	chr16:19944410-19968380	chrX:3043072-3302227	chrX:66823679-66863250	chr6:103736306-103762741	chr6:103736306-103756243			chr3:22279204-22286285	chr2:129638408-129644018	chrX:81932511-86564191	chrX:62551581-63401811	chrY:6618013-12500000	chrY:27209730-27226947		chrY:28686160-28710492					chr5:83948491-83954735	chr5:78109286-78123756									chrX:100142995-100797010	chrX:100142995-100248971
chr11:4238730-4332025	chr10:31246197-31251854	chr17:44187895-44318812	chr16:34466589-34760522	chrX:3302227-8097073	chrX:66863250-67836316	chr7:38385554-38405317	chr6:161029498-161063619			chr3:26429242-26442545	chr2:130241840-130254049	chrX:86564191-87412828	chrX:63401811-63770365	chrY:13419140-21152612								chr5:90499832-90503784	chr5:83948491-83955011									chrX:100319274-100797010	chrX:100142995-100658805
chr11:4967523-4975419	chr10:46587641-47152946	chr19:20594803-20718553	chr16:74384212-74464418	chrX:8097073-8125998	chrX:67836316-67870142	chr7:44011781-44080949	chr7:38385554-38405317			chr3:32102474-32128919	chr2:130697053-130764288	chrX:87412828-94111564	chrX:63770365-70318735	chrY:21156529-24522333								chr5:98344852-98346642	chr5:90499832-90503784									chrX:101596365-102192388	chrX:100319274-100658805
chr11:50095197-50125116	chr10:48940887-49372304	chr19:54661153-54667016	chr16:78372598-78376436	chrX:8125998-8459331	chrX:67870142-73190861	chr7:102121880-102321529	chr7:44011781-44069980			chr3:46794769-46850941	chr2:132384781-132505398	chrX:94111564-94365324	chrX:70318735-71113899	chrY:27209730-27226947								chr5:104430235-104501838	chr5:98344852-98346642									chrX:102339009-102663644	chrX:101802971-101910711
chr11:50300152-50390325	chr11:4238724-4341669	chr20:52648244-52660496	chr16:89797665-89804631	chrX:8459331-8514316	chrX:73190861-73306406	chr7:133784913-133800370	chr7:102121880-102314399			chr3:89669883-89678685	chr2:146859552-146877014	chrX:94365324-99960957	chrX:71113899-76596251	chrY:28463253-28701583								chr5:119379547-119383297	chr5:104430235-104506148									chrX:103734599-104273393	chrX:102339009-102709736
chr11:55376504-55430518	chr11:50082894-50125116	chr22:21301569-21302303	chr17:12917295-12923981	chrX:8514316-13765352	chrX:73306406-133131623	chr7:141765526-141799481	chr7:133784913-133800370			chr3:98410922-98414746	chr2:165832579-165853720	chrX:99960957-100712242	chrX:76596251-79423681									chr5:135102688-135121786	chr5:119379547-119383297									chrX:103734599-106171597	chrX:103734599-104251398
chr12:376989-386702	chr11:50323043-50402362	chr22:22384851-23012446	chr17:26843402-26848243	chrX:13765352-13816134	chrX:133131623-133162651	chr8:1341015-1355652	chr7:141765526-141794768			chr3:98898703-98922735	chr2:184084125-184091202	chrX:100712242-112765021	chrX:79423681-80417266									chr5:147552266-147554261	chr5:135102688-135121786									chrX:104374931-106171597	chrX:104470744-106850084
chr12:9635889-9664084	chr11:55374118-55438526	chr22:23012446-23240129	chr17:36350017-36397313	chrX:13816134-23794933	chrX:133162651-149525766	chr8:2249375-2267582	chr8:2249375-2267582			chr3:116523105-116526681	chr2:203899033-203902726	chrX:112765021-113085000	chrX:80417266-81710765									chr6:665991-668191	chr5:147552266-147554261									chrX:106210016-106481536	chrX:107810456-107976745
chr12:9664084-9733303	chr12:376995-386702	chr22:24052607-24062657	chr17:39423019-39430037	chrX:23794933-23841914	chrX:149525766-149592945	chr8:6828449-6875321	chr8:6825390-6879215			chr3:120161485-120164659	chr2:241913771-241921297	chrX:113085000-117051466	chrX:81710765-86564191									chr6:14745229-14745766	chr6:665991-668191									chrX:106739818-106924676	chrX:108782238-108995007
chr12:11512035-11547789	chr12:8558803-8589669	chr22:24195857-24201253	chr17:39430037-39431685	chrX:23841914-34154359	chrX:149592945-152643622	chr8:7188923-7202660	chr8:24972903-24990944			chr3:125671819-125677850	chr3:229636-234332	chrX:117051466-117737764	chrX:86564191-87412828									chr6:18401776-18402965	chr6:14745229-14745766									chrX:107810456-107967988	chrX:109267947-109614493
chr12:99795755-99803160	chr12:9631972-9729971	chr22:36679785-36686654	chr17:43648607-43660034	chrX:34154359-34242012	chrX:152643622-152804726	chr8:24972903-24990944	chr8:47522962-47542813			chr3:140544108-140549805	chr3:641591-661279	chrX:117737764-118250344	chrX:87412828-92480748									chr6:23743271-23746193	chr6:18401776-18402965									chrX:108570661-109023954	chrX:110010210-111158461
chr13:57754683-57784047	chr12:11507828-11552677	chr22:50295013-50296987	chr17:44187895-44318812	chrX:34242012-47349537	chrX:152804726-153062749	chr8:47522962-47542813	chr9:23360824-23378147			chr3:162509914-162512034	chr3:1782230-1788036	chrX:118250344-119295172	chrX:92480748-94191983									chr6:32778783-32779751	chr6:23743271-23746193									chrX:110010210-111139323	chrX:113795027-114424309
chr13:72477271-72480580	chr12:99793554-99800914	chr22:51059769-51060025	chr18:44542951-44558565	chrX:47349537-47467983	chrX:153062749-153260549	chr9:23360824-23378147	chr9:38773848-40520898			chr3:162512034-162626462	chr3:6648396-6654630	chrX:119295172-121634167	chrX:94191983-99857320									chr6:53929213-53935128	chr6:32454646-32483335									chrX:113795027-115026639	chrX:115964922-116255813
chr14:19691274-20347270	chr13:23632868-23638244	chr22:51117800-51121892	chr19:2780777-2794120	chrX:47467983-48089047	chrX:153260549-153554711	chr9:38773848-40520898	chr9:40640532-41919721			chr3:162764257-162769317	chr3:26429242-26442545	chrX:121634167-122395458	chrX:99857320-100609187									chr6:55827138-55869626	chr6:32778783-32779751									chrX:115120031-115304531	chrX:115964922-116439601
chr14:24452066-24489333	chr13:57749707-57784047	chrX:0-168695	chr19:20596162-20718553	chrX:48089047-48386227	chrX:153554711-153721603	chr9:40637713-41919721	chr9:41967675-42383863			chr3:189737372-189740619	chr3:62712548-62717761	chrX:122395458-123421238	chrX:100609187-101375176									chr6:67012890-67040918	chr6:53929213-53935128									chrX:115964922-116255813	chrX:116880006-117611090
chr14:106162501-106324327	chr14:19691274-20422418	chrX:393784-397887	chr19:52137082-52155187	chrX:48386227-48903306	chrX:153721603-154931387	chr9:41969780-42257037	chr9:43422249-43658189			chr3:191064596-191071447	chr3:65187780-65215104	chrX:123421238-123554417	chrX:101375176-102005948									chr6:67041697-67043261	chr6:55827138-55855323									chrX:115964922-116439601	chrX:119201296-119412212
chr14:106789534-106823826	chr14:24445001-24500742	chrX:536770-565874	chr19:54661153-54667016	chrX:48903306-49133335	chrY:2650450-9934137	chr9:42285500-42383863	chr9:43838986-43972746			chr3:192875151-192885290	chr3:68633065-68640852	chrX:123554417-133015121	chrX:102005948-106315698									chr6:100032808-100040416	chr6:67012890-67040918									chrX:116653949-117616657	chrX:120274270-121140040
chr15:20224430-22677237	chr14:106181063-106274799	chrX:825934-826729	chr20:52644499-52660496	chrX:49133335-49764575	chrY:13942734-19564340	chr9:43413853-43667360	chr9:44205965-44783715			chr3:195505730-195516292	chr3:77338469-77353690	chrX:133015121-133216042	chrX:106315698-106774939									chr6:128827776-128834040	chr6:67041697-67043261									chrX:116880006-117616657	chrX:120274270-121983903
chr15:30523127-30779733	chr14:106274799-106324328	chrX:892247-918925	chr22:22381604-23012446	chrX:49764575-49787140	chrY:20802543-24874360	chr9:43876796-43972746	chr9:45061691-45398268			chr3:196759338-196761893	chr3:98410602-98414746	chrX:133216042-138992084	chrX:106774939-108134791									chr6:132374734-132379091	chr6:100032808-100040416									chrX:118221080-118225786	chrX:121578388-121983903
chr15:76891569-76898977	chr14:106548244-106568282	chrX:991123-995025	chr22:23012446-23240129	chrX:49787140-50583675	chrY:28460973-28538628	chr9:44200939-44779400	chr9:45439491-46999121			chr3:197825440-197832098	chr3:98943611-98949914	chrX:138992084-139786330	chrX:108134791-108890615									chr6:132705206-132712616	chr6:128827776-128830912									chrX:119243183-119400629	chrX:129264881-129466522
chr16:19945006-19968808	chr14:106691173-106789534	chrX:1456208-1510673	chr22:24052607-24062657	chrX:50583675-50701965	chrY:28538628-28717056	chr9:45059305-45402262	chr9:65620462-66256503			chr4:3536214-3558486	chr3:129763604-129805286	chrX:139786330-143910800	chrX:108890615-117470263									chr6:141541977-141551807	chr6:132374734-132379091									chrX:120274270-121140040	chrX:129704763-130444208
chr16:34471478-34763030	chr14:106789534-106823826	chrX:1999379-2001810	chr22:24195857-24201253	chrX:50701965-51605037		chr9:45439491-46133477	chr9:67537234-68300374			chr4:6895880-6900023	chr3:131708272-131714456	chrX:143910800-144227842	chrX:117470263-118151370									chr6:165724395-165732065	chr6:132705206-132712616									chrX:120274270-121983903	chrX:129704763-131932632
chr16:78372525-78382201	chr14:106823826-106900075	chrX:2018839-2019866	chr22:36679516-36686654	chrX:51605037-51681237		chr9:46333998-46999121	chr9:70530092-70652564			chr4:8620070-8638382	chr3:131989143-131995178	chrX:144227842-148838064	chrX:118151370-118500588									chr6:167474856-167490821	chr6:141541977-141551807									chrX:121578388-121983903	chrX:131522539-131932632
chr17:18337627-18467209	chr15:20254696-22681163	chrX:6415661-6420585	chr22:40949155-40953341	chrX:51681237-52639633		chr9:65620462-66204089	chr10:37453022-37485497			chr4:9173201-9210569	chr3:140544463-140547862	chrX:148838064-149307717	chrX:118500588-119268566									chr7:13022015-13029819	chr6:165724395-165732065									chrX:129275803-129466522	chrX:132123716-132162880
chr17:34432981-34722976	chr15:30501863-30801866	chrX:6495311-6499268	chr22:51059821-51060014	chrX:52639633-52862478		chr9:67537234-67902611	chr10:46172563-46198890			chr4:9210569-9298532	chr3:162512034-162525637	chrX:149307717-149549220	chrX:119268566-121634167									chr7:22434809-22437262	chr6:167474856-167490821									chrX:129606677-130444208	chrX:132645610-133566042
chr17:39422361-39431627	chr15:32471619-32903799	chrX:6672264-6673172	chrX:0-168565	chrX:52862478-54454258		chr9:68061920-68300374	chr10:46303545-46358204			chr4:10210760-10234127	chr3:162542476-162626462	chrX:149549220-149687397	chrX:121634167-122594533									chr7:28574048-28576329	chr7:13022015-13029819									chrX:132539342-133566042	chrX:135310142-135410956
chr17:44164450-44379313	chr15:76891376-76898977	chrX:7019519-7026866	chrX:393784-397887	chrX:54454258-54546705		chr9:70530092-70652564	chr10:46560513-47770802			chr4:21369215-21377170	chr3:162717855-162723059	chrX:149687397-150131617	chrX:122594533-127174956									chr7:31315662-31321049	chr7:22434809-22437262									chrX:132539342-134527301	chrX:138618531-139138283
chr17:44379313-44758647	chr15:102402580-102531392	chrX:7124539-7126002	chrX:538424-539783	chrX:54546705-55937114		chr10:37453022-37485497	chr10:48080116-48285512			chr4:28944335-28953027	chr3:169947411-169952582	chrX:150131617-150420129	chrX:127174956-127419206									chr7:51595067-51598366	chr7:28574048-28576329									chrX:135310142-135404990	chrX:140900044-140995291
chr18:38260485-38266706	chr16:19945000-19970372	chrX:11146529-11148161	chrX:557558-565874	chrX:55937114-56009280		chr10:46172563-46194112	chr10:48748633-49388811			chr4:29226260-29234421	chr3:177294473-177298101	chrX:150420129-153006353	chrX:127419206-135632005									chr7:64711658-64721762	chr7:31315662-31321049									chrX:136145369-136279484	chrX:141483776-141923531
chr19:20594491-20718635	chr16:34459655-34763024	chrX:21957057-21964619	chrX:825934-826729	chrX:56009280-58297997		chr10:46303545-46358204	chr10:51732698-51777319			chr4:34780479-34828544	chr3:191064596-191071447	chrX:153006353-153698701	chrX:135632005-136014214									chr7:70420681-70426064	chr7:51595067-51598366									chrX:136442763-136500230	chrX:141483776-142223911
chr20:1561289-1592191	chr16:70145528-70198343	chrX:21976913-21977983	chrX:911228-915014	chrX:61931689-64127561		chr10:46560513-47770802	chr10:56446584-56470614			chr4:42758258-42813671	chr3:192875151-192885290	chrX:153698701-154938615	chrX:136014214-148866079									chr7:73827929-73834357	chr7:64711658-64721762									chrX:138606880-139146599	chrX:142651069-142748441
chr20:52644832-52666264	chr17:18337627-18461929	chrX:29160656-29167208	chrX:991123-994981	chrX:64127561-64222422		chr10:48080116-48285512	chr10:88871249-88973545			chr4:57539364-57544635	chr3:195341765-195476824	chrY:2650450-4621195	chrX:148866079-149307717									chr7:81441639-81442212	chr7:70420681-70426064									chrX:140900044-140995291	chrX:146667774-147227489
chr21:10736871-10976139	chr17:39422361-39431628	chrX:29174225-29174825	chrX:1460355-1465235	chrX:64222422-67936284		chr10:48730146-49388811	chr10:89153289-89192305			chr4:69343358-69373917	chr3:195505730-195515666	chrY:4621195-6614812	chrX:149307717-152845314									chr7:93541932-93542604	chr7:73827929-73834357									chrX:141483776-141923531	chrX:146676378-147227489
chr22:22384389-23193465	chr17:43649753-43659928	chrX:29474745-29482905	chrX:2018839-2019172	chrX:67936284-67984892		chr10:51470001-51495748	chr11:5783938-5810492			chr4:69373917-69493626	chr3:195675119-195723815	chrY:6614812-9934137	chrX:152845314-154938615									chr7:126047177-126051422	chr7:81441639-81442212									chrX:141483776-142223911	chrX:150485331-150846126
chr22:23193465-23222762	chr17:44164457-44364192	chrX:29583719-29588251	chrX:2390939-2395998	chrX:67984892-70832236		chr10:51732698-51766147	chr11:49708264-49758691			chr4:69493626-69534448	chr3:196553006-196560169	chrY:12500000-19538915	chrY:2650450-9934137									chr7:148071930-148078456	chr7:93541932-93542604									chrX:146676378-147031187	chrX:150485331-150879512
chr22:24301159-24337628	chr17:44364192-44758647	chrX:30328360-30344723	chrX:2434341-2439619	chrX:70832236-71039616		chr10:56446584-56470614	chr11:50074354-50128297			chr4:70094650-70245586	chr3:197359710-197396591	chrY:20805776-24874360	chrY:12500000-19538915									chr8:594234-599965	chr7:126047177-126051422									chrX:146676378-147340109	chrX:153032504-153041699
chr22:24337628-24399171	chr19:20595435-20721342	chrX:30344723-30346559	chrX:6495358-6499268	chrX:71039616-72804724		chr10:88871249-88973545	chr11:50313671-50384191			chr4:86975921-86980027	chr3:197825440-197833450	chrY:28460973-28529423	chrY:20805776-24874360									chr8:4122794-4124611	chr7:148071930-148078456									chrX:150473655-150840793	chrX:153220927-153291934
	chr20:1561290-1595920	chrX:31457616-31459915	chrX:21963602-21964619	chrX:72804724-72911904		chr10:89153289-89192305	chr11:55364925-55456444			chr4:112297434-112310134	chr4:708754-710876	chrY:28529423-28636871	chrY:28460973-28636871									chr8:11245472-11247308	chr8:594234-599965									chrX:151995981-152077200	chrX:153675023-153692377
	chr20:52646344-52660613	chrX:31619582-31619802	chrX:21976913-21977983	chrX:72911904-73213098		chr11:4239253-4388465	chr12:0-187309			chr4:115176125-115183945	chr4:1391173-1392254	chrY:28636871-28767604	chrY:28636871-28767604									chr8:32681305-32692158	chr8:4122794-4124611									chrX:153032504-153036160	chrX:154028023-154890688
	chr21:9764385-11156072	chrX:31889246-31891996	chrX:29114613-29118133	chrX:73213098-73426996		chr11:5783938-5810492	chr12:11214519-11258192			chr4:119120959-119130761	chr4:6682529-6685622											chr8:39885272-39890906	chr8:11245472-11247308									chrX:153220927-153295927	chrY:2655180-9968357
	chr22:22384395-23040647	chrX:32705459-32705496	chrX:29160656-29167208	chrX:73426996-80359764		chr11:49708264-49758691	chr12:11506031-11545721			chr4:119334949-119388763	chr4:6882508-6900023											chr8:40774126-40780448	chr8:32681305-32692158									chrX:154028023-154768020	chrY:12500000-24522333
	chr22:23040647-23237417	chrX:32800851-32802306	chrX:29174225-29174825	chrX:80359764-80450067		chr11:50074354-50125651	chr13:19955412-20104249			chr4:132490837-132493847	chr4:8622052-8638382											chr8:42189894-42194532	chr8:39885272-39890906									chrY:2655180-9968357	chrY:27197855-27226882
	chr22:24271574-24347476	chrX:32987375-32989154	chrX:29374799-29374871	chrX:80450067-80695928		chr11:50313671-50384191	chr13:70736464-70775041			chr4:138179271-138192530	chr4:9212765-9298532											chr8:47406229-47414381	chr8:40774126-40780448									chrY:12500000-24522333	chrY:28650343-28710492
	chr22:24347476-24394663	chrX:47026894-47042382	chrX:29474745-29482905	chrX:80695928-81000992		chr11:55364925-55456444	chr13:112934922-112966364			chr4:151878078-151885411	chr4:10210760-10234127											chr8:75360508-75367976	chr8:42189894-42194532									chrY:27197855-27226882
	chrX:26810232-26822252	chrX:68026287-68028854	chrX:30338979-30344723	chrX:81000992-86626949		chr12:0-187309	chr14:19368682-20425909			chr4:161879627-161885005	chr4:34780479-34828544											chr8:103994176-103999591	chr8:47406229-47414381									chrY:28650343-28710492
	chrY:2650426-2941550	chrX:75697689-75697799	chrX:31457616-31461283	chrX:86626949-86772621		chr12:11214519-11250767	chr14:24435138-24477728			chr4:168809043-168991973	chr4:49278353-49323096											chr8:112292432-112299765	chr8:75360508-75367976
	chrY:2941550-3157835	chrX:79993838-79995157	chrX:31619690-31620863	chrX:86772621-101782302		chr12:11506031-11545721	chr14:74011503-74050700			chr4:172988929-172992876	chr4:86976273-86980027											chr8:137158384-137164406	chr8:103994176-103999591
	chrY:3157835-3256155	chrX:106884023-106894109	chrX:31889246-31891996	chrX:101782302-101917111		chr13:19965436-20099695	chr14:106155904-106242394			chr4:173424283-173438074	chr4:98354869-98358971											chr8:138741345-138744375	chr8:112292432-112299765
	chrY:3256155-3733795	chrX:107111056-107114198	chrX:32987375-32989154	chrX:101917111-118115655		chr13:70736464-70775041	chr14:106242394-106325075			chr4:178375136-178386161	chr4:115176125-115183945											chr9:22496426-22502700	chr8:137158384-137164406
	chrY:3733795-3780228	chrX:110601644-110601769	chrX:41711315-41715533	chrX:118115655-118150173		chr13:112934922-112966364	chr14:106691432-106783325			chr4:179241151-179246343	chr4:116166670-116177124											chr9:36362928-36363727	chr8:138741345-138744375
	chrY:3780228-4598223	chrX:115141652-115153407	chrX:68025818-68028052	chrX:118150173-118768010		chr14:19373871-20425909	chr14:106783325-106796706			chr4:181135397-181138171	chr4:119348428-119388763											chr9:71737410-71744676	chr9:22496426-22502700
	chrY:4598223-4656739	chrX:115296704-115296736	chrX:75662883-75668785	chrX:118768010-118817593		chr14:24435138-24477728	chr14:106796706-106824739			chr4:185158094-185167053	chr4:132687926-132896111											chr9:71895576-71896197	chr9:36362928-36363727
	chrY:4656739-5965090	chrX:118541343-118541370	chrX:75689641-75697753	chrX:118817593-119225908		chr14:73995467-74050700	chr14:106824739-106880405			chr4:186441518-186443875	chr4:135432269-135435676											chr9:89152154-89155719	chr9:71737410-71744676
	chrY:5965090-6534780	chrX:121957923-121957981	chrX:76793607-76802259	chrX:119225908-119397487		chr14:106155904-106242394	chr15:20199400-20330364			chr4:187093420-187098234	chr4:138180159-138192530											chr9:101308584-101312225	chr9:71895576-71896197
	chrY:6534780-6607554	chrX:122183815-122184420	chrX:85293036-85295272	chrX:119397487-122877652		chr14:106242394-106325075	chr15:20374640-22620033			chr4:187353363-187357782	chr4:161044341-161081524											chr9:131411294-131413869	chr9:89152154-89156405
	chrY:6607554-9928705	chrX:122184420-122185689	chrX:107084375-107088861	chrX:122877652-122944892		chr14:106691432-106754600	chr15:23454539-23537742			chr4:189366041-189370432	chr4:162448559-162451689											chr9:131700311-131701579	chr9:101308584-101312225
	chrY:9928705-9997465	chrX:122561859-122572244	chrX:107110872-107114198	chrX:122944892-128886051		chr14:106754600-106783325	chr15:28942461-28969325			chr4:189370432-189392256	chr4:168809043-168996479											chr10:53203056-53215167	chr9:131411294-131413869
	chrY:13642577-21793724	chrX:123495064-123501365	chrX:115141550-115153407	chrX:128886051-128907609		chr14:106783325-106796706	chr15:30374314-30909979			chr4:189423752-189430613	chr4:172375548-172379441											chr11:81855863-81871133	chr9:131700311-131701579
	chrY:21796291-21821038	chrX:128751895-128752206	chrX:115296704-115296736	chrX:128907609-128982097		chr14:106796706-106824739	chr15:32448419-32890362			chr4:190475148-190681625	chr4:172988929-172992876											chr12:292041-297561	chr10:53203056-53215167
	chrY:21825083-21869951	chrX:129375605-129376059	chrX:118541362-118541374	chrX:128982097-129040606		chr14:106824739-106871322	chr15:34664912-34867046			chr5:628578-633286	chr4:173425090-173432969											chr12:378452-384544	chr10:96852287-96853402
	chrY:21871002-28524587	chrX:132577367-132580817	chrX:119344002-119344666	chrX:129040606-133131623		chr15:20202791-20330364	chr15:82681572-82722212			chr5:686994-838132	chr4:185158094-185169625											chr14:40611751-40620323	chr11:134602609-134611255
	chrY:28524587-28593430	chrX:133791787-133797374	chrX:122183906-122185689	chrX:133131623-133162651		chr15:20374640-22620033	chr15:85065628-85089109			chr5:21447639-21452399	chr4:187093420-187098738											chr14:106188137-106243581	chr12:293247-296498
	chrY:28593430-28676763	chrX:134946158-134948033	chrX:123194411-123197481	chrX:133162651-133632094		chr15:23454539-23537742	chr16:15047905-15124164			chr5:21484335-21497426	chr4:187353363-187357782											chr14:106243581-106322859	chr12:378452-384942
	chrY:28676763-28758193	chrX:134957450-134966074	chrX:123472515-123473225	chrX:133632094-133676176		chr15:28942461-28969325	chr16:19944648-19964021			chr5:21976248-21993904	chr4:190587046-190604964											chr15:20567400-22575808	chr14:40611751-40620323
		chrX:135345074-135345160	chrX:128825814-128826213	chrX:133676176-135596285		chr15:30374314-30909979	chr16:21528155-21595140			chr5:26796060-26802006	chr5:207402-214976											chr17:43651184-43663382	chr14:106243581-106322859
		chrX:135876795-135877180	chrX:129571672-129582274	chrX:135596285-135629285		chr15:32448419-32890362	chr16:22556697-22711276			chr5:34177711-34192900	chr5:238048-269732											chr17:44164864-44350738	chr15:20567400-22307590
		chrX:136935971-136943904	chrX:132884326-132885240	chrX:135629285-149180332		chr15:34678666-34755900	chr16:32559343-32653051			chr5:57323272-57333957	chr5:552234-555293											chr18:30493418-30501768	chr15:22342555-22575808
		chrX:138180850-138182451	chrX:133609790-133617694	chrX:149180332-149216032		chr15:34755900-34792414	chr16:32857655-32892748			chr5:57955733-57959579	chr5:629186-633286											chr20:52646951-52659269	chr17:43651184-43689979
		chrX:138398987-138400376	chrX:134940170-134950038	chrX:149216032-152070341		chr15:34792414-34858502	chr16:33525312-33630702			chr5:61747835-61749731	chr5:648256-651636											chr22:22386014-23034560	chr17:44164864-44292229
		chrX:139493385-139494953	chrX:134957450-134966074	chrX:152070341-152162003		chr15:82691756-82722212	chr16:70143304-70235019			chr5:68829302-68850596	chr5:894332-910721											chr22:23034560-23237642	chr18:30493418-30501768
		chrX:139532085-139542723	chrX:136493788-136495561	chrX:152162003-152643622		chr15:85065628-85089109	chr16:74362170-74463764			chr5:68850596-68913681	chr5:12810882-12820455											chr22:24284576-24291005	chr20:52646951-52659269
		chrX:139796603-139798640	chrX:136951609-136952032	chrX:152643622-152831858		chr16:15047905-15124164	chr17:34482028-34761090			chr5:68913681-68945071	chr5:21283734-21390830											chrX:5054788-5058317	chr21:10704198-10894904
		chrX:147318675-147326708	chrX:138203515-138203529	chrX:152831858-152889929		chr16:19944648-19967782	chr17:36287818-36406129			chr5:69284989-69426485	chr5:21447639-21452399											chrX:32986199-32989511	chr22:22386014-23034560
		chrX:147351190-147351265	chrX:138400177-138400376	chrX:152889929-152995149		chr16:21528155-21595140	chr17:43581195-43607711			chr5:70362685-70413557	chr5:21480684-21496069											chrX:78922010-78928197	chr22:23034560-23237642
		chrX:148449065-148453204	chrX:139243466-139253344	chrX:152995149-153135413		chr16:21750792-21770710	chr17:43631637-43705780			chr5:83947925-83955098	chr5:21936347-21955722											chrX:144419081-144426226	chr22:24284576-24287772
		chrX:148587577-148592939	chrX:139796883-139797830	chrX:153135413-153253270		chr16:22556697-22711276	chr17:44164537-44293163			chr5:87378770-87382218	chr5:21986576-22009625											chrX:154781387-154806929	chrX:5054788-5058317
		chrX:150202567-150203921	chrX:146717246-146720731	chrX:153253270-153407760		chr16:32482625-32653051	chr17:44293163-44434319			chr5:127335900-127336946	chr5:22124853-22131106											chrY:2655180-2920035	chrX:30801214-30823155
		chrX:152633470-152650786	chrX:147316969-147325596	chrX:153407760-153540570		chr16:32859802-32912037	chr17:44434319-44568322			chr5:137807318-137816250	chr5:34177711-34254838											chrY:4064488-6141279	chrX:32986199-32989511
		chrX:153777824-153783219	chrX:147351190-147351265	chrX:153540570-153958692		chr16:33525312-33646060	chr17:44649425-44783344			chr5:140222286-140238818	chr5:68821107-69266256											chrY:6141279-6433791	chrX:78922010-78928197
		chrX:153963133-153963668	chrX:150227226-150228712	chrX:153958692-154067442		chr16:70143304-70231537	chr17:45615172-45676462			chr5:140532030-140536798	chr5:69292530-69398236											chrY:6618013-9989615	chrX:144419081-144426226
		chrY:2650141-2663417	chrX:153772858-153783219	chrX:154067442-154350411		chr16:74362170-74463764	chr17:62865694-62929537			chr5:150167302-150227428	chr5:69451937-70656738											chrY:13596543-13898461	chrX:154781387-154806929
		chrY:2663417-2703133	chrX:153960395-153963414	chrX:154350411-154388408		chr17:34482028-34761090	chr18:14268509-14316625			chr6:262527-382172	chr5:78109578-78112702											chrY:13985109-21152524	chrY:2655180-2920035
		chrY:2703133-2856943	chrY:2650141-2678087	chrX:154388408-154931387		chr17:36287818-36406129	chr18:14443212-14541509			chr6:3077854-3118878	chr5:98857659-98866786											chrY:21154446-28417009	chrY:4018374-6141279
		chrY:2856943-2876337	chrY:2678087-2703133	chrY:2650450-9934137		chr17:43581195-43603694	chr19:8848335-8898752			chr6:22051031-22054514	chr5:104429500-104503013												chrY:6141279-6433791
		chrY:2876337-2894654	chrY:2703133-2856943	chrY:13942734-19564340		chr17:43631637-43705780	chr19:20597083-20717195			chr6:26735386-26775851	chr5:108688923-108690649												chrY:6618013-9989615
		chrY:2894654-3158053	chrY:2856943-2876337	chrY:20802543-24874360		chr17:44164537-44293163	chr19:43707079-43762661			chr6:29854587-29924994	chr5:117386124-117393961												chrY:13596543-13898461
		chrY:3158053-3178661	chrY:2876337-2913972	chrY:28460973-28533376		chr17:44293163-44434319	chr19:52132210-52163700			chr6:31948292-32000786	chr5:127335654-127336946												chrY:13997424-21152524
		chrY:3178661-3520306	chrY:2913972-3084469	chrY:28533376-28595607		chr17:44434319-44568322	chr19:53518537-53551954			chr6:32453774-32485552	chr5:140222286-140238818												chrY:21155998-28417009
		chrY:3520306-3610005	chrY:3084469-3178661	chrY:28595607-28717056		chr17:44568322-44649425	chr19:54728428-54746414			chr6:32485552-32495045	chr5:180375374-180419551
		chrY:3610005-6114591	chrY:3189573-3520306			chr17:44649425-44783344	chr21:10768875-10990360			chr6:32495045-32505640	chr5:180419551-180430694
		chrY:6114591-6144002	chrY:3520306-3610005			chr17:45615172-45676462	chr21:14961396-15066225			chr6:32505640-32547583	chr5:180754543-180915260
		chrY:6144002-6152791	chrY:3610005-6114591			chr18:14443212-14541509	chr21:15241067-15273014			chr6:32547583-32560733	chr6:0-127828
		chrY:6152791-6156106	chrY:6114591-6156106			chr19:8844105-8898752	chr21:44823020-44837643			chr6:32560733-32572666	chr6:256507-383293
		chrY:6156106-6165750	chrY:6156106-6165750			chr19:20589804-20717195	chr22:16152663-16433314			chr6:32610573-32614926	chr6:674413-677380
		chrY:6165750-6414914	chrY:6165750-6409602			chr19:43717563-43762661	chr22:18775754-18855630			chr6:35754742-35766571	chr6:3077854-3143662
		chrY:6424255-6470895	chrY:6409602-6424351			chr19:52132210-52154030	chr22:20362222-20489158			chr6:53928601-53935090	chr6:26736492-26775851
		chrY:6470895-6630925	chrY:6424351-6514893			chr19:53518537-53551954	chr22:21464776-21698336			chr6:65346125-65350014	chr6:26848486-26937925
		chrY:6630925-6755136	chrY:6539946-6630925			chr21:10768875-10990360	chr22:21698336-21760594			chr6:77097221-77101434	chr6:29838441-29913392
		chrY:6755136-6778350	chrY:6630925-7559651			chr21:14950000-15066225	chr22:22386313-22625795			chr6:77438253-77457117	chr6:31948292-31974895
		chrY:6778350-6944762	chrY:7559651-7581729			chr21:44823020-44837643	chr22:22668563-23040708			chr6:78878097-78899054	chr6:32495045-32550445
		chrY:6944762-6957474	chrY:7581729-9391897			chr22:16152663-16447594	chr22:23040708-23247882			chr6:78966589-79036368	chr6:32550445-32570906
		chrY:6957474-7355565	chrY:9391897-9393040			chr22:18770384-18855630	chr22:24283598-24346230			chr6:101934498-101940248	chr6:32607965-32614926
		chrY:7355565-7429330	chrY:9393040-9441533			chr22:20362222-20489158	chr22:24346230-24396569			chr6:103736933-103764220	chr6:32628867-32653942
		chrY:7429330-7533240	chrY:9441533-9466025			chr22:21457727-21611885	chrX:0-168519			chr6:170483380-170487863	chr6:35755431-35766571
		chrY:7533240-7581676	chrY:9466025-9916909			chr22:22386313-22625795	chrX:2666354-2699438			chr6:170803957-170805561	chr6:48931100-48938423
		chrY:7581676-9160452	chrY:9916909-9997450			chr22:22668563-23040708	chrX:2699438-2762487			chr7:3610377-3619666	chr6:66398427-66405081
		chrY:9160452-9164113	chrY:12500000-13973616			chr22:23040708-23247882	chrX:2762487-2803453			chr7:4302990-4304622	chr6:67007852-67050205
		chrY:9164113-9392002	chrY:13973616-14034858			chr22:24283598-24346230	chrX:2803453-2847030			chr7:15086535-15095187	chr6:77438253-77457117
		chrY:9392002-9393040	chrY:14034858-14182751			chr22:24346230-24396569	chrX:2847030-3033351			chr7:44000565-44074746	chr6:101934498-101940248
		chrY:9393040-9441531	chrY:14182751-14560480			chrX:0-168519	chrX:3033351-3053463			chr7:51593491-51601600	chr6:103736933-103764220
		chrY:9441531-9466025	chrY:14560480-14587851			chrX:2699438-2767616	chrX:3053463-3650929			chr7:56878615-56895772	chr6:126182954-126187034
		chrY:9466025-9929963	chrY:14587851-14595565			chrX:2767616-2803453	chrX:3650929-3739718			chr7:64583436-64601282	chr6:139602748-139607807
		chrY:9929963-9997450	chrY:14595565-14623226			chrX:2803453-2847030	chrX:3739718-6923172			chr7:65249519-65281697	chr6:157731234-157735253
		chrY:12500000-13973616	chrY:14623226-14670016			chrX:2847030-3677058	chrX:6923172-6961906			chr7:70421742-70426557	chr6:160545852-160548308
		chrY:13973616-14034858	chrY:14670016-14697359			chrX:3677058-3739718	chrX:6961906-48018258			chr7:76144890-76150338	chr6:161031491-161069735
		chrY:14034858-14182751	chrY:14697359-14828379			chrX:3739718-3778098	chrX:48018258-48059473			chr7:100327613-100344756	chr6:165724316-165732301
		chrY:14182751-14212696	chrY:14828379-14830597			chrX:3778098-3895555	chrX:48059473-49167480			chr7:102121561-102329970	chr6:168627779-168634449
		chrY:14212696-14277905	chrY:14830597-14906785			chrX:3895555-6923172	chrX:49167480-49370561			chr7:104464806-104477143	chr6:168634449-168638469
		chrY:14277905-14553997	chrY:14906785-14919589			chrX:6923172-6961906	chrX:49370561-51786508			chr7:109436621-109454716	chr6:168889486-168891148
		chrY:14553997-14639936	chrY:14919589-15053146			chrX:6961906-35595674	chrX:51786508-51851380			chr7:110181911-110188886	chr6:170505641-170507593
		chrY:14639936-14665546	chrY:15053146-15076168			chrX:35595674-35646759	chrX:51851380-52218248			chr7:126045904-126050937	chr6:170766675-170768386
		chrY:14665546-14707229	chrY:15076168-16351218			chrX:35646759-48020350	chrX:52218248-52576765			chr7:126236305-126278976	chr6:170803957-170805561
		chrY:14707229-14813293	chrY:16351218-16411187			chrX:48020350-48059473	chrX:52576765-55204973			chr7:133784521-133800528	chr7:3610377-3619666
		chrY:14813293-14830597	chrY:16411187-16919817			chrX:48059473-49070063	chrX:55204973-55238414			chr7:143934785-144056156	chr7:13022125-13029098
		chrY:14830597-14906785	chrY:16919817-16949104			chrX:49070063-49370561	chrX:55238414-55962037			chr7:148073050-148076679	chr7:38388115-38405317
		chrY:14906785-14919589	chrY:16949104-19990982			chrX:49370561-50576515	chrX:55962037-56097212			chr7:154451983-154460807	chr7:44001624-44082809
		chrY:14919589-14980264	chrY:19990982-20019700			chrX:50576515-50650684	chrX:56097212-56915640			chr7:158707829-158710067	chr7:51590976-51601600
		chrY:14980264-14998768	chrY:20019700-20102591			chrX:50650684-51786508	chrX:56915640-56985154			chr7:159117585-159122781	chr7:56434310-56442136
		chrY:14998768-15053146	chrY:20102591-20111758			chrX:51786508-51851380	chrX:56985154-57415213			chr8:1338801-1355652	chr7:56761674-56767914
		chrY:15053146-15076168	chrY:20111758-20116880			chrX:51851380-52224439	chrX:57415213-57511111			chr8:1835567-1838689	chr7:63209213-63229245
		chrY:15076168-15403729	chrY:20116880-20118000			chrX:52224439-52576765	chrX:57511111-58028053			chr8:5595461-5606770	chr7:76144890-76157950
		chrY:15403729-15427701	chrY:20118000-20221931			chrX:52576765-52896190	chrX:58028053-58133255			chr8:7108207-7172665	chr7:89810368-89812584
		chrY:15427701-15759832	chrY:20221931-20222960			chrX:52896190-52929034	chrX:58133255-58365887			chr8:7188359-7203255	chr7:93326822-93332410
		chrY:15759832-15825146	chrY:20222960-21095455			chrX:52929034-55190298	chrX:58365887-58477557			chr8:7203255-7791486	chr7:97392191-97402865
		chrY:15825146-15850130	chrY:21095455-21102496			chrX:55190298-55238414	chrX:61792118-62020294			chr8:8583165-8588545	chr7:102079259-102309698
		chrY:15850130-15900286	chrY:21102496-22008627			chrX:55238414-55962037	chrX:62020294-63256217			chr8:9497772-9501216	chr7:109436621-109454716
		chrY:15900286-16161273	chrY:22008627-22071874			chrX:55962037-56130290	chrX:63256217-63313112			chr8:11245249-11247109	chr7:126045904-126050937
		chrY:16161273-16183413	chrY:22071874-22165906			chrX:56130290-56314270	chrX:63313112-63942297			chr8:11988308-11997295	chr7:133784521-133800528
		chrY:16183413-16352304	chrY:22165906-22186865			chrX:56314270-56374208	chrX:63942297-64006463			chr8:11997295-12232177	chr7:141760575-141799497
		chrY:16352304-16411187	chrY:22186865-22201393			chrX:56374208-57474390	chrX:64006463-66185495			chr8:12232177-12243000	chr7:154451983-154465275
		chrY:16411187-16919817	chrY:22201393-22216981			chrX:57474390-57558768	chrX:66185495-66232802			chr8:12243000-12405783	chr7:156057481-156060001
		chrY:16919817-16949104	chrY:22216981-22619718			chrX:57558768-58018110	chrX:66232802-70879612			chr8:17580649-17581912	chr7:156386822-156394523
		chrY:16949104-19499477	chrY:22619718-22651497			chrX:58018110-58133255	chrX:70879612-70943906			chr8:21329778-21336499	chr7:157488111-157490964
		chrY:19499477-19552605	chrY:22651497-24117486			chrX:58133255-58289442	chrX:70943906-72733501			chr8:24971263-24991513	chr7:157939279-157941963
		chrY:19552605-19942781	chrY:24118175-24204112			chrX:58289442-58477557	chrX:72733501-72886841			chr8:25066544-25070601	chr7:158122651-158135064
		chrY:19942781-19944328	chrY:24204112-24204938			chrX:61792118-61996466	chrX:72886841-75400058			chr8:39231950-39387409	chr7:158246480-158247790
		chrY:19944328-19990982	chrY:24204938-25519698			chrX:61996466-63280409	chrX:75400058-75524994			chr8:40774550-40779300	chr7:158595536-158597535
		chrY:19990982-20019700	chrY:25519698-25561406			chrX:63280409-63313112	chrX:75524994-75659598			chr8:58117485-58128506	chr7:158706844-158710067
		chrY:20019700-20102591	chrY:25561406-25594979			chrX:63313112-63841317	chrX:75659598-75862122			chr8:60997119-61007672	chr7:159117585-159122781
		chrY:20102591-20111851	chrY:25594979-25620029			chrX:63841317-63968855	chrX:75862122-76281463			chr8:96875477-96907120	chr8:1184504-1199083
		chrY:20111851-20116880	chrY:25620029-26257667			chrX:63968855-64535059	chrX:76281463-76556788			chr8:102620758-102626996	chr8:1340859-1359615
		chrY:20116880-20118000	chrY:26257667-26521722			chrX:64535059-64670875	chrX:76556788-77301440			chr8:112294096-112297670	chr8:2250488-2266755
		chrY:20118000-20221931	chrY:26521722-27436299			chrX:64670875-67804011	chrX:77301440-77378297			chr8:113078587-113092759	chr8:5595461-5606770
		chrY:20221931-20222960	chrY:27436299-27691201			chrX:67804011-67881129	chrX:77378297-82889985			chr8:120152629-120160886	chr8:6829373-6878526
		chrY:20222960-21095662	chrY:27691201-28344594			chrX:67881129-70883736	chrX:82889985-82935211			chr8:145600454-145607916	chr8:7188359-7200829
		chrY:21095662-21126192	chrY:28344594-28367929			chrX:70883736-70953148	chrX:82935211-84242258			chr9:513995-526302	chr8:8583165-8588545
		chrY:21126192-21571294	chrY:28367929-28377979			chrX:70953148-72362121	chrX:84242258-84285773			chr9:641915-648009	chr8:11245249-11247109
		chrY:21571294-21633172	chrY:28377979-28398065			chrX:72362121-72397210	chrX:84285773-86717888			chr9:22496810-22519846	chr8:11982037-12009456
		chrY:21633172-21769780	chrY:28398065-28410902			chrX:72397210-72801105	chrX:86717888-86731878			chr9:38790622-38841124	chr8:12232177-12240136
		chrY:21769780-21808207	chrY:28410902-28420214			chrX:72801105-72886841	chrX:86731878-88463810			chr9:38963205-39061422	chr8:17580649-17581912
		chrY:21808207-21894824	chrY:28420214-28423723			chrX:72886841-75160955	chrX:89263748-89350866			chr9:39146748-39196211	chr8:24972255-24991513
		chrY:21894824-21918149	chrY:28423723-28758193			chrX:75160955-75193601	chrX:90232735-90279933			chr9:40508073-40618112	chr8:25066544-25070601
		chrY:21918149-21965088				chrX:75193601-75400058	chrX:90279933-90395296			chr9:43649887-43868105	chr8:40774550-40779886
		chrY:21965088-22034748				chrX:75400058-75607580	chrX:90510021-90735176			chr9:44464839-44861520	chr8:47526472-47571497
		chrY:22034748-22165680				chrX:75607580-75690291	chrX:91427704-91539971			chr9:45028386-45130225	chr8:58114781-58128506
		chrY:22165680-22216709				chrX:75690291-75862122	chrX:91539971-91647597			chr9:46161934-46333034	chr8:85261130-85269131
		chrY:22216709-22619718				chrX:75862122-76208621	chrX:91735760-91882266			chr9:71738378-71742693	chr8:86556134-86702308
		chrY:22619718-22651482				chrX:76208621-76562175	chrX:92099627-92133807			chr9:113023806-113030164	chr8:96875477-96907120
		chrY:22651482-22752940				chrX:76562175-77162859	chrX:92373981-94037474			chr10:692997-695659	chr8:140767554-140770824
		chrY:22752940-22777742				chrX:77162859-77226327	chrX:94037474-94183871			chr10:779971-785074	chr8:145692101-145706873
		chrY:22777742-22868171				chrX:77226327-77311180	chrX:94183871-94331154			chr10:4289902-4292026	chr9:22484695-22519846
		chrY:22868171-22884688				chrX:77311180-77374642	chrX:94331154-94364359			chr10:26998856-27002116	chr9:23363048-23377825
		chrY:22884688-23189949				chrX:77374642-79063727	chrX:94364359-94626345			chr10:46682718-47698596	chr9:38774156-39356726
		chrY:23189949-23216799				chrX:79063727-79163090	chrX:94626345-94665926			chr10:48080698-48125282	chr9:39365424-40493816
		chrY:23216799-23754564				chrX:79163090-79295312	chrX:94665926-133132697			chr10:48975751-49257287	chr9:40545923-42253886
		chrY:23754564-23770013				chrX:79310505-79816152	chrX:133132697-133165595			chr10:51909508-51911148	chr9:42295555-42349648
		chrY:23770013-24204128				chrX:79816152-79858452	chrX:133165595-143164094			chr10:56446959-56469365	chr9:43151354-43658189
		chrY:24204128-24214970				chrX:79858452-80686996	chrX:143164094-143294343			chr10:59209580-59212487	chr9:43849415-43915524
		chrY:24214970-25519698				chrX:80686996-80727186	chrX:143294343-151844429			chr10:78252165-78262375	chr9:44131853-44320486
		chrY:25519698-25620029				chrX:80727186-81875105	chrX:151844429-151898237			chr10:88871759-88972829	chr9:44524578-44781994
		chrY:25620029-26257667				chrX:81875105-81937148	chrX:151898237-152954231			chr10:107995895-107998092	chr9:44832057-44873480
		chrY:26257667-26521722				chrX:81937148-86126827	chrX:152954231-153014460			chr10:122226699-122228699	chr9:44999569-45043678
		chrY:26521722-27450464				chrX:86126827-86167349	chrX:153014460-153665491			chr10:124343028-124351886	chr9:45110507-47047638
		chrY:27450464-27691201				chrX:86167349-88463810	chrX:153665491-153720759			chr10:134318611-134320575	chr9:65620462-66202243
		chrY:27691201-28344594				chrX:88597580-88610174	chrX:153720759-153783819			chr10:135429562-135474246	chr9:67434214-67909817
		chrY:28344594-28371956				chrX:89263748-89350866	chrX:153783819-153897685			chr11:4237895-4382148	chr9:68152307-68299029
		chrY:28371956-28393431				chrX:90279933-90395296	chrX:153897685-154931499			chr11:4968456-4975944	chr9:68751138-68782608
		chrY:28393431-28398065				chrX:90510021-90739465	chrY:2650450-2918382			chr11:5760463-5765641	chr9:69099227-69155004
		chrY:28398065-28410752				chrX:91337882-91427704	chrY:2918382-3440063			chr11:5784101-5809294	chr9:70341923-70656181
		chrY:28410752-28420214				chrX:91427704-91539971	chrY:3594840-3712671			chr11:5873955-5887880	chr9:79769839-79777819
		chrY:28420214-28431388				chrX:91539971-91826963	chrY:3712671-3722514			chr11:7815881-7834122	chr9:104716396-104725109
		chrY:28431388-28758193				chrX:92099627-92133807	chrY:3756597-3985709			chr11:18945550-18972395	chr9:135590669-135597300
						chrX:92343596-92378150	chrY:4057852-4593883			chr11:29006530-29012680	chr9:137361078-137363673
						chrX:92378150-94037474	chrY:4878445-6103261			chr11:30172190-30177013	chr9:137739912-137743055
						chrX:94037474-94183871	chrY:6103261-6400605			chr11:47058070-47063663	chr9:138214014-138217758
						chrX:94183871-108142838	chrY:6400605-6618460			chr11:49708428-49760270	chr9:139996389-140038948
						chrX:108142838-108199810	chrY:6618460-9929025			chr11:60964511-61020668	chr10:692997-695865
						chrX:108199810-115836257	chrY:13452719-13592504			chr11:66709551-66715010	chr10:1021313-1023434
						chrX:115836257-115948864	chrY:13644512-13837331			chr11:70612610-70873688	chr10:1582118-1586233
						chrX:115948864-133132697	chrY:13837331-13985262			chr11:104269890-104273300	chr10:6653790-6664046
						chrX:133132697-133156584	chrY:13985262-19624842			chr11:104315751-104320464	chr10:17888857-17893581
						chrX:133156584-137107351	chrY:19624842-19682079			chr11:107233913-107249933	chr10:26999677-27002116
						chrX:137107351-137133228	chrY:19682079-19713214			chr11:134359950-134364612	chr10:37454614-37485847
						chrX:137133228-142783769	chrY:19713214-19732234			chr11:134602548-134607445	chr10:46172617-46196965
						chrX:142783769-142804956	chrY:19732234-25558549			chr12:0-199427	chr10:46309117-46358681
						chrX:142804956-143164094	chrY:25558549-25583026			chr12:528212-534559	chr10:46558903-47781017
						chrX:143164094-143294343	chrY:25583026-26279427			chr12:867042-874565	chr10:48023452-48268034
						chrX:143294343-146517270	chrY:26279427-26524437			chr12:2238870-2257984	chr10:48739141-49391315
						chrX:146517270-146589639	chrY:26524437-28330308			chr12:6358489-6402676	chr10:51210713-51270175
						chrX:146589639-151832542	chrY:28330308-28531046			chr12:8344793-8376559	chr10:51369515-51491509
						chrX:151832542-151893243	chrY:28531046-28596230			chr12:9549518-9560543	chr10:51731863-51777645
						chrX:151893243-152359550	chrY:28596230-28717056			chr12:9633215-9736000	chr10:56446959-56473167
						chrX:152359550-152399953				chr12:11217494-11253835	chr10:59209580-59211850
						chrX:152399953-152936034				chr12:11507064-11538272	chr10:61361714-61365011
						chrX:152936034-153014460				chr12:11538272-11544563	chr10:71278974-71291178
						chrX:153014460-153433259				chr12:11544563-11571969	chr10:75418236-75472596
						chrX:153433259-153906140				chr12:27648206-27655048	chr10:81474345-81499391
						chrX:153906140-154931499				chr12:31266749-31349602	chr10:81672208-81679462
						chrY:2650450-2918382				chr12:33383566-33395993	chr10:88757781-88779973
						chrY:2962988-3440063				chr12:34207864-34216922	chr10:88832993-88844988
						chrY:3750989-3985709				chr12:34495235-34756209	chr10:88871759-88975383
						chrY:4057852-4593883				chr12:60521521-60525136	chr10:89149098-89261158
						chrY:4748240-4815114				chr12:60751403-60775263	chr10:100687693-101103218
						chrY:4878445-5106074				chr12:70829526-70889952	chr10:107995895-107998092
						chrY:5177160-6103261				chr12:80155113-80161678	chr10:114112449-114116688
						chrY:6103261-6400605				chr12:132130348-132142175	chr10:124342229-124351886
						chrY:6400605-6618460				chr12:133716703-133851895	chr10:132370287-132372708
						chrY:6618460-9929025				chr13:32532695-32538996	chr10:132909097-132912657
						chrY:13452719-13659876				chr13:34135727-34144785	chr10:133769960-133775057
						chrY:13659876-13837331				chr13:39057329-39060476	chr10:134318761-134319871
						chrY:13837331-13975089				chr13:57755900-57789134	chr11:1314924-1317422
						chrY:13975089-17367334				chr13:70736672-70775212	chr11:4238840-4372664
						chrY:17367334-17387813				chr13:72842616-72847098	chr11:4967421-4976353
						chrY:17387813-19624842				chr13:76107532-76120899	chr11:5760463-5765641
						chrY:19624842-19682079				chr13:81805829-81815638	chr11:5784101-5809483
						chrY:19682079-19713214				chr13:111132890-111135147	chr11:18938549-18972395
						chrY:19713214-19732234				chr13:112931666-112966680	chr11:49112984-49120628
						chrY:19732234-25507373				chr13:113441244-113445092	chr11:49709302-49760270
						chrY:25507373-25523759				chr13:114000360-114002341	chr11:50078511-50124500
						chrY:25523759-25558549				chr13:114877173-114886711	chr11:50334742-50682259
						chrY:25558549-25589880				chr14:19392976-19608074	chr11:55364420-55456168
						chrY:25589880-26279427				chr14:20188337-20370224	chr11:66709551-66715010
						chrY:26279427-26524437				chr14:21341944-21417725	chr11:88618446-88646704
						chrY:26524437-28330308				chr14:22049703-22061187	chr11:104268028-104273300
						chrY:28330308-28533376				chr14:70017186-70022427	chr11:114481587-114507139
						chrY:28533376-28596230				chr14:74026259-74043994	chr11:131921202-131941204
						chrY:28596230-28717056				chr14:80106609-80114797	chr12:0-188208
										chr14:82498901-82503421	chr12:377569-387340
										chr14:85297745-85301679	chr12:867042-874565
										chr14:93105718-93107495	chr12:1194007-1200179
										chr14:105186327-105188246	chr12:2246614-2257984
										chr14:106027318-106182867	chr12:2629101-2630426
										chr14:106334478-106345883	chr12:6358489-6401202
										chr14:106386684-106793258	chr12:11210505-11257130
										chr14:106846831-106885968	chr12:11505168-11527644
										chr14:106916890-106944963	chr12:11527644-11544563
										chr14:107144895-107188333	chr12:11544563-11571969
										chr15:20200140-20710291	chr12:33383566-33395993
										chr15:20785816-22621440	chr12:38476984-38534563
										chr15:22819762-22833695	chr12:60521521-60525136
										chr15:24055371-24065764	chr12:70829526-70889952
										chr15:27402926-27409721	chr12:84592973-84595980
										chr15:34666739-34858502	chr12:90357661-90491554
										chr15:36160045-36162122	chr12:99794061-99804715
										chr15:43851435-44022159	chr12:100288699-100291824
										chr15:45129855-45147893	chr12:102102328-102107702
										chr15:62706112-62707904	chr12:132058972-132061726
										chr15:82700792-82719655	chr13:19951840-19981495
										chr15:85061691-85105720	chr13:20038236-20113473
										chr15:85884306-85892481	chr13:34135727-34144785
										chr15:87656023-87689972	chr13:35685671-35697638
										chr15:100417201-100423261	chr13:39057329-39060476
										chr15:102290653-102301838	chr13:70735853-70775212
										chr15:102443265-102489151	chr13:72477755-72480291
										chr16:0-83127	chr13:72842616-72847098
										chr16:952437-956488	chr13:113441005-113445092
										chr16:1004832-1012539	chr13:114884999-114886483
										chr16:16457021-16461230	chr14:19365822-20425210
										chr16:20501211-20544834	chr14:22881648-22884841
										chr16:21511764-21589806	chr14:24428075-24467656
										chr16:22612496-22709184	chr14:36417235-36418790
										chr16:33371353-33483922	chr14:70655226-70689552
										chr16:34459379-34753673	chr14:73993706-74052797
										chr16:58647029-58650099	chr14:82498901-82503421
										chr16:70147279-70234671	chr14:85297225-85302308
										chr16:72089885-72112243	chr14:93105489-93107495
										chr16:74389345-74408023	chr14:101710549-101713097
										chr16:78371641-78384655	chr14:106057778-106251514
										chr16:85437445-85445828	chr14:106251514-106322572
										chr16:88782162-88796777	chr14:106359688-106373312
										chr16:89140331-89141885	chr14:106457075-106493342
										chr16:90069506-90071278	chr14:106691432-106784329
										chr17:92191-94323	chr14:106784329-106828447
										chr17:843835-846592	chr15:20200782-20332402
										chr17:965520-968514	chr15:20390830-22621440
										chr17:10888746-10895792	chr15:22815954-22835507
										chr17:16714452-16718521	chr15:23211013-23275458
										chr17:16718521-16724640	chr15:23444754-23611377
										chr17:18348860-18405054	chr15:24055371-24061362
										chr17:20353055-20401822	chr15:27402926-27409721
										chr17:25958657-25976232	chr15:28529431-28592307
										chr17:34406451-34416269	chr15:28930005-28999839
										chr17:34416269-34508237	chr15:30385275-30912247
										chr17:34508237-34552526	chr15:30933917-30954189
										chr17:34552526-34760104	chr15:32527293-32906813
										chr17:35755467-35759013	chr15:34698078-34701913
										chr17:36263741-36345909	chr15:34701913-34707986
										chr17:36345909-36404470	chr15:34707986-34735507
										chr17:39421807-39432008	chr15:34735507-34759985
										chr17:39506876-39525696	chr15:34759985-34811207
										chr17:39738448-39741713	chr15:62706112-62707904
										chr17:41433743-41441970	chr15:76884340-76897892
										chr17:43652585-43661151	chr15:82690756-82733333
										chr17:44423023-44798637	chr15:84916526-84944703
										chr17:45614187-45625675	chr15:84968542-85088223
										chr17:45625675-45670864	chr15:85884306-85892481
										chr17:58080340-58105315	chr15:100416619-100423261
										chr17:60327157-60356728	chr16:884318-912980
										chr17:75557246-75559245	chr16:15044698-15124560
										chr17:75754174-75757051	chr16:19942295-19995916
										chr17:77680534-77691379	chr16:21532762-21549586
										chr18:6272450-6536799	chr16:21739319-21809856
										chr18:13672581-13677946	chr16:22550127-22711484
										chr18:14791961-14815934	chr16:28602815-28622353
										chr18:38260038-38266601	chr16:29462181-29510659
										chr18:44543313-44553861	chr16:32301255-32311206
										chr18:63767003-63769353	chr16:32857591-32915488
										chr18:64959030-64966596	chr16:33591894-33658583
										chr18:65295949-65317482	chr16:57725342-57728853
										chr18:76130022-76132695	chr16:57728853-57783693
										chr18:76373465-76374619	chr16:58647029-58650099
										chr18:76412686-76414983	chr16:69979701-70009547
										chr18:77116502-77118656	chr16:70054756-70102143
										chr18:77232259-77235592	chr16:70142849-70240791
										chr18:77377823-77380713	chr16:74367276-74463764
										chr19:297683-301185	chr16:78371641-78384655
										chr19:380611-382494	chr16:78876414-78877966
										chr19:7018557-7060908	chr16:84499142-84504304
										chr19:31287279-31289637	chr16:85437889-85445008
										chr19:53513418-53555305	chr17:545154-549004
										chr19:54422617-54429011	chr17:670729-672345
										chr19:55253020-55342081	chr17:965520-969338
										chr19:56265647-56286541	chr17:4094173-4095445
										chr20:1550676-1561810	chr17:21774034-21795646
										chr20:1561810-1584276	chr17:34406451-34431906
										chr20:1584276-1594473	chr17:34481420-34760104
										chr20:25791245-25851151	chr17:35755467-35759013
										chr20:26021653-26074705	chr17:36288815-36416607
										chr20:60517892-60523964	chr17:39421807-39432008
										chr20:62763281-62765371	chr17:43588647-43599782
										chr21:44007600-44009700	chr17:43634941-43704644
										chr21:44817598-44822749	chr17:44165196-44280497
										chr21:44822749-44838057	chr17:44280497-44434274
										chr21:47588928-47590849	chr17:44434274-44565804
										chr22:18656046-18883433	chr17:44623504-44644370
										chr22:20328928-20690199	chr17:44644370-44784975
										chr22:21489671-21918468	chr17:45614187-45673206
										chr22:22453769-22961203	chr17:51849767-51859647
										chr22:22998849-23154529	chr17:58080340-58098482
										chr22:23154529-23242092	chr17:60299857-60356728
										chr22:24284356-24341086	chr17:62896665-62928720
										chr22:24341086-24347681	chr17:75754174-75757051
										chr22:24347681-24400685	chr17:77680534-77691379
										chr22:35294856-35298314	chr17:78717516-78718849
										chr22:37143356-37147806	chr17:78720480-78724155
										chrX:0-322514	chr17:79825050-79860385
										chrX:2667988-2699248	chr18:14430972-14595128
										chrX:2699248-2769523	chr18:38234798-38266601
										chrX:2769523-2802854	chr18:44543313-44553861
										chrX:2802854-2858516	chr18:47694795-47698617
										chrX:2858516-3074717	chr18:63723787-63732338
										chrX:3074717-3257265	chr18:63767003-63769353
										chrX:3257265-3347795	chr18:76196868-76203171
										chrX:3347795-3537456	chr18:76287740-76296657
										chrX:3537456-3718455	chr18:76412686-76414983
										chrX:3718455-3775438	chr18:76792929-76797029
										chrX:3775438-6473255	chr18:77066675-77069676
										chrX:6473255-6485734	chr18:77115085-77119277
										chrX:6485734-6761362	chr18:77624719-77627485
										chrX:6761362-6788251	chr19:1168067-1288576
										chrX:6788251-6922443	chr19:3172522-3176110
										chrX:6922443-6962905	chr19:4344221-4374441
										chrX:6962905-8458655	chr19:8847391-8899479
										chrX:8458655-8509060	chr19:20551679-20718354
										chrX:8513900-15708368	chr19:34727960-34730770
										chrX:15708368-15724495	chr19:35658209-35669444
										chrX:15724495-16469172	chr19:52132557-52153461
										chrX:16469172-16473004	chr19:53519590-53553158
										chrX:16473004-17573707	chr19:54422617-54429011
										chrX:17573707-18270718	chr19:54726472-54744820
										chrX:18270718-38383301	chr19:55245989-55302495
										chrX:38383301-38580871	chr19:55353091-55360052
										chrX:38580871-39573613	chr19:56267185-56286541
										chrX:39573613-39628776	chr19:56361205-56363947
										chrX:39628776-39688325	chr20:52647412-52661806
										chrX:39688325-39704412	chr20:60518506-60523964
										chrX:39704412-49012068	chr20:62804763-62809351
										chrX:49012068-49029289	chr21:10861051-11000775
										chrX:49029289-52224781	chr21:14964581-15096066
										chrX:52224781-52696260	chr21:24373566-24376235
										chrX:52696260-52896569	chr21:44822749-44836941
										chrX:52896569-52928484	chr21:47343705-47345423
										chrX:52928484-58428287	chr21:47588928-47591081
										chrX:61931689-64316727	chr22:16155243-16447594
										chrX:64316727-66102354	chr22:18791872-18829483
										chrX:66102354-67113633	chr22:19894323-19895569
										chrX:67130830-70885956	chr22:20360002-20486634
										chrX:70885956-71269444	chr22:21690983-21915492
										chrX:71269444-72057245	chr22:22385841-22453769
										chrX:72057245-73755988	chr22:22756915-22825457
										chrX:73755988-75142243	chr22:23004007-23040744
										chrX:75142243-75604730	chr22:23040744-23239177
										chrX:75604730-79748626	chr22:23239177-23246373
										chrX:79748626-79829910	chr22:24284356-24342893
										chrX:79829910-88465560	chr22:24342893-24400685
										chrX:89263434-89356020	chr22:24400685-24404918
										chrX:89379036-89493206	chr22:30171919-30294604
										chrX:90024515-90174640	chr22:35294856-35298962
										chrX:90247687-90337882	chr22:42519094-42538761
										chrX:90337882-90404613	chr22:47010210-47013489
										chrX:90404613-90510021	chr22:47606688-47609249
										chrX:90510021-90699916	chrX:0-176115
										chrX:90699916-90970277	chrX:2662846-2699248
										chrX:90970277-90990796	chrX:2699248-2772349
										chrX:90990796-91435698	chrX:2772349-2802854
										chrX:91435698-91539628	chrX:2802854-2851610
										chrX:91558419-91835428	chrX:2851610-3224304
										chrX:92166312-92261989	chrX:3224304-3243058
										chrX:92378480-116522136	chrX:3243058-3262750
										chrX:116522136-116537373	chrX:3262750-3537456
										chrX:116537373-119644037	chrX:3537456-5053634
										chrX:119644037-120060183	chrX:5053634-5058336
										chrX:120060183-122180698	chrX:5058336-5570191
										chrX:122180698-122962900	chrX:5570191-5586112
										chrX:122962900-125850210	chrX:5586112-6143392
										chrX:125850210-125889928	chrX:6143392-6147677
										chrX:125889928-128876895	chrX:6147677-6922443
										chrX:128876895-129229714	chrX:6922443-6962905
										chrX:129229714-133129714	chrX:6962905-8458655
										chrX:133129714-134107801	chrX:8458655-8513900
										chrX:134107801-134567064	chrX:8513900-24135431
										chrX:134567064-134610200	chrX:24135431-24170109
										chrX:134610200-134900756	chrX:24170109-39672515
										chrX:134900756-134985744	chrX:39672515-39701101
										chrX:134985744-143165124	chrX:39701101-49013714
										chrX:143165124-143300832	chrX:49013714-49029289
										chrX:143300832-146843465	chrX:49029289-49158998
										chrX:146894565-148677560	chrX:49158998-49682394
										chrX:148677560-148785028	chrX:49682394-53486348
										chrX:148785028-148976622	chrX:53486348-53500878
										chrX:148976622-149123524	chrX:53500878-56793341
										chrX:149123524-152224046	chrX:56793341-56821914
										chrX:152224046-152246756	chrX:56821914-58428287
										chrX:152246756-152951322	chrX:61931689-64099533
										chrX:152951322-153281752	chrX:64099533-65312580
										chrX:153281752-153555383	chrX:65312580-67113633
										chrX:153555383-153604143	chrX:67130351-70911880
										chrX:153604143-153686789	chrX:70911880-70924264
										chrX:153686789-154179557	chrX:70924264-88429474
										chrX:154179557-154938642	chrX:88597863-88610174
										chrY:2757193-2935080	chrX:88610174-88729492
										chrY:2935080-3147556	chrX:89263434-89356020
										chrY:3308791-3384118	chrX:89867094-90149795
										chrY:4061992-4353522	chrX:90291666-90397976
										chrY:4723975-4825439	chrX:90510021-90742964
										chrY:4825439-5058439	chrX:90742964-90967965
										chrY:5058439-6102521	chrX:90970277-90980596
										chrY:6102521-6400735	chrX:90980596-91426265
										chrY:6542321-6592024	chrX:91426265-91539628
										chrY:6592024-6601458	chrX:91539628-91911878
										chrY:6651366-9932720	chrX:92113454-92336143
										chrY:13327004-13406818	chrX:92378480-114957895
										chrY:13639857-13996984	chrX:114957895-115014547
										chrY:13996984-14502963	chrX:115014547-128905432
										chrY:14502963-14530981	chrX:128905432-128918020
										chrY:14530981-19616916	chrX:128918020-133133505
										chrY:19616916-19749380	chrX:133133505-133246156
										chrY:19749380-25547935	chrX:133246156-134551596
										chrY:25547935-25669039	chrX:134551596-134572691
										chrY:25669039-26280476	chrX:134572691-143165124
										chrY:26280476-26516582	chrX:143165124-143286942
										chrY:26516582-28330308	chrX:143286942-146548155
										chrY:28330308-28565544	chrX:146548155-146560369
										chrY:28565544-28596187	chrX:146560369-148687379
											chrX:148687379-148736788
											chrX:148736788-148831166
											chrX:148831166-149142938
											chrX:149142938-152224046
											chrX:152224046-152357656
											chrX:152357656-152915253
											chrX:152915253-153014460
											chrX:153014460-153566548
											chrX:153566548-153580672
											chrX:153580672-153782286
											chrX:153782286-153813487
											chrX:153813487-154938642
											chrY:2757193-2944469
											chrY:2944469-3712671
											chrY:3712671-3746796
											chrY:3746796-3899066
											chrY:4090798-4360241
											chrY:4436103-5407151
											chrY:5525171-6102521
											chrY:6102521-6400735
											chrY:6400735-6592024
											chrY:6592024-6601458
											chrY:6651366-9929014
											chrY:13454417-13979208
											chrY:13979208-19622743
											chrY:19622743-19749380
											chrY:19749380-26280476
											chrY:26280476-26423017
											chrY:26450311-26516582
											chrY:26516582-28330308
											chrY:28330308-28502946
											chrY:28502946-28514018
											chrY:28514018-28531046
											chrY:28531046-28596187
											chrY:28596187-28718926

## Sheet: Platform Specific CNV calls
NA12878 CNV calls using the Platform Specific Algorithm on data generated from each replicate of each array
Affymetrix_SNP6.0_Replicate1_NA12878_McCarroll_CNVs.txt	Affymetrix_CytoScanHD_Replicate1_NA12878_ChAS_CNVs.txt	Affymetrix_CytoScanHD_Replicate2_NA12878_ChAS_CNVs.txt	Agilent_1x1M_CGH_Replicate1_NA12898_AGW_CNVs.txt	Agilent_1x1M_CGH_Replicate2_NA12898_AGW_CNVs.txt	Agilent_1x1M_HR_Replicate1_NA12898_AGW_CNVs.txt	Agilent_1x1M_HR_Replicate2_NA12898_AGW_CNVs.txt	Agilent_2x400K_CGH_Replicate1_NA12898_AGW_CNVs.txt	Agilent_2x400K_CGH_Replicate2_NA12898_AGW_CNVs.txt	Agilent_2x400K_CNV_Replicate1_NA12898_AGW_CNVs.txt	Agilent_2x400K_CNV_Replicate2_NA12898_AGW_CNVs.txt	Agilent_4x180K_CGH_Replicate1_NA12898_AGW_CNVs.txt	Agilent_4x180K_CGH_Replicate2_NA12898_AGW_CNVs.txt	Illumina_HumanOmni5Exome-4v1_Replicate1_NA12878_CNVpartition_CNVs.txt	Illumina_HumanOmni5Exome-4v1_Replicate2_NA12878_CNVpartition_CNVs.txt	Illumina_HumanOmni5-4v1_Replicate1_NA12878_CNVpartition_CNVs.txt	Illumina_HumanOmni5-4v1_Replicate2_NA12878_CNVpartition_CNVs.txt	Illumina_HumanOmni25Exome-8v1_Replicate1_NA12878_CNVpartition_CNVs.txt	Illumina_HumanOmni25Exome-8v1_Replicate2_NA12878_CNVpartition_CNVs.txt	Illumina_HumanOmni25-8v1-1_Replicate1_NA12878_CNVpartition_CNVs.txt	Illumina_HumanOmni25-8v1-1_Replicate2_NA12878_CNVpartition_CNVs.txt	Illumina_HumanOmni1Quad_Replicate1_NA12878_CNVpartition244_CNVs.txt	Illumina_HumanOmni1Quad_Replicate2_NA12878_CNVpartition244_CNVs.txt	Illumina_HumanOmniExpressExome-8v1-2_Replicate1_NA12878_CNVpartition_CNVs.txt	Illumina_HumanOmniExpressExome-8v1-2_Replicate2_NA12878_CNVpartition_CNVs.txt	Illumina_HumanOmniExpress-24v1-0_Replicate1_NA12878_CNVpartition_CNVs.txt	Illumina_HumanOmniExpress-24v1-0_Replicate2_NA12878_CNVpartition_CNVs.txt	Illumina_HumanCoreExome-12v1-1_Replicate1_NA12878_CNVpartition_CNVs.txt	Illumina_HumanCoreExome-12v1-1_Replicate2_NA12878_CNVpartition_CNVs.txt	Illumina_CytoSNP850_Replicate1_NA12878_CNVpartition_CNVs.txt	Illumina_CytoSNP850_Replicate2_NA12878_CNVpartition_CNVs.txt	Illumina_PsychArray_Replicate1_NA12878_CNVpartition_CNVs.txt	Illumina_PsychArray_Replicate2_NA12878_CNVpartition_CNVs.txt
chr1:25593128-25662005	chr1:16679666-16691064	chr1:14096634-14104066	chr1:17234889-17254504	chr1:17234889-17254504	chr1:12899602-12919440	chr1:12899602-12912625	chr1:17234889-17276064	chr1:17234889-17253438	chr1:12899602-13176470	chr1:12895982-13142592	chr1:17241750-17276064	chr1:17241750-17276064	chr1:838778-919419	chr1:840666-1026428	chr1:187715853-187720791	chr1:187715853-187720791	chr1:19861027-19866762	chr1:142541502-143670702	chr1:189709420-189781569	chr1:189709420-189781569	chr1:205583-206243	chr1:205480-206243	chr1:25889422-25889633	chr1:70832137-70869116	chr1:189721806-189781569	chr1:189721806-189781569	chr5:136000937-136014505	chr5:139930736-139931740	chr1:189721806-189781569	chr1:189721806-189781569	chr5:104436002-104494583	chr5:139931607-139931740
chr1:35102654-35104491	chr1:31361796-31407222	chr1:16679666-16692151	chr1:35104246-35110847	chr1:35104246-35110847	chr1:17009977-17048791	chr1:17207777-17276064	chr1:72768855-72795480	chr1:72768855-72795480	chr1:17014458-17106501	chr1:17009977-17051239	chr1:72768855-72795480	chr1:72768855-72795480	chr1:928836-1026428	chr1:1055442-1121341	chr1:189705795-189783356	chr1:189705795-189783356	chr1:142541502-144617773	chr1:187717153-187722032	chr1:248741531-248795110	chr1:248741531-248795110	chr1:213417-213751	chr1:213417-213751	chr1:70832137-70869116	chr1:189721806-189781569	chr2:51926599-51926904	chr3:13140835-13144375	chr5:139930736-139931740	chr9:39004140-39154913	chr5:104433516-104501134	chr3:13140732-13142439	chr5:139931607-139931740	chr9:38808947-39154913
chr1:72768916-72811148	chr1:72771353-72811084	chr1:31361796-31407222	chr1:72766555-72806782	chr1:72766555-72806782	chr1:17207777-17276064	chr1:35102434-35110847	chr1:144994947-145064610	chr1:117881111-117894354	chr1:25609449-25664880	chr1:17231072-17261157	chr1:149041933-149209289	chr1:149041933-149209289	chr1:1052108-1121014	chr1:1133930-1489670	chr1:237621239-237623290	chr1:237621239-237623290	chr1:187717153-187722032	chr1:189709420-189785259	chr2:34697895-34725422	chr2:34697895-34725422	chr1:724239-724598	chr1:376791-377608	chr1:150678402-150679033	chr1:248756502-248790425	chr3:13140732-13142439	chr3:65191847-65214533	chr8:19753602-19784574	chr17:44187257-44249388	chr9:39004140-39141699	chr4:161059762-161071059	chr9:38808947-39154913	chr11:50325741-50381750
chr1:108734235-108737496	chr1:75715538-75730059	chr1:46015301-46020325	chr1:110221745-110260875	chr1:144986366-145079845	chr1:35102434-35110847	chr1:72766555-72811506	chr1:149041933-149581094	chr1:144994947-145069827	chr1:26490429-26491261	chr1:35104246-35111599	chr1:248727929-248808452	chr1:248727929-248808452	chr1:1133930-1572035	chr1:1952782-2171983	chr1:248739516-248741531	chr1:248739516-248741531	chr1:189709420-189785259	chr1:248621384-248645623	chr2:208351315-208357838	chr2:217955005-217957148	chr1:2909643-2910369	chr1:724239-724598	chr1:189721806-189781569	chr2:26453495-26461867	chr3:65191847-65214533	chr5:104435148-104509754	chr17:44189067-44288281	chr22:22399916-23250737	chr11:50095560-50121140	chr5:104433516-104501134	chr11:50325741-50381750	chr22:22521158-22534038
chr1:110224384-110242953	chr1:111829652-111831915	chr1:48787710-48797800	chr1:144948333-145079845	chr1:149041933-149581094	chr1:72766555-72811506	chr1:104163751-104211056	chr1:169227144-169256575	chr1:149041933-149581094	chr1:37816467-37817479	chr1:55092291-55093973	chr2:89214060-90012396	chr2:89214060-90012396	chr1:1952782-2169537	chr1:2202398-2279951	chr1:248749201-248795110	chr1:248754865-248795110	chr1:248621384-248645623	chr1:248740572-248794773	chr2:217956810-217957699	chr3:13142252-13142638	chr1:4290129-4291522	chr1:2909170-2910369	chr1:248756502-248790425	chr2:41171520-41198011	chr4:161041088-161083178	chr6:55828727-55846527	chr22:22399916-23237674	chrX:2700157-58488110	chr11:50325741-50381750	chr6:67017494-67044431	chr22:22517479-22534038	chrX:2700157-2951289
chr1:152555706-152586594	chr1:143975808-144342778	chr1:72762662-72811135	chr1:149041933-149581094	chr1:152762076-152769870	chr1:110228545-110240126	chr1:110228545-110240126	chr1:189722684-189770758	chr1:169227144-169241333	chr1:55091234-55093357	chr1:72766555-72811483	chr3:162514534-162619141	chr3:162514534-162619141	chr1:2199057-2279951	chr1:2359280-2464567	chr1:248807607-248812110	chr1:248807607-248812110	chr1:248740572-248794773	chr2:52759890-52784952	chr3:13142252-13142638	chr3:65189366-65214685	chr1:6881575-6881961	chr1:4289045-4291522	chr2:42479050-42496527	chr2:51926599-51926904	chr5:104435148-104501134	chr6:67017494-67044431	chrX:2700157-58488110	chrX:62057848-154780283	chr14:106197115-106208563	chr10:133262919-133275948	chrX:2700157-3080871	chrX:3227866-3279941
chr1:152761923-152768700	chr1:144956531-145074808	chr1:75722958-75730059	chr1:152762076-152769870	chr1:169227144-169241333	chr1:120546301-120929511	chr1:120546301-120760347	chr1:248620503-248646776	chr1:189722684-189770758	chr1:72766555-72812953	chr1:89476421-89477221	chr3:195419168-195456540	chr3:195419168-195456540	chr1:2359280-2492123	chr1:3377543-3400294	chr2:52759890-52784952	chr2:52759890-52784952	chr2:52759890-52784952	chr2:95444917-95529288	chr3:65189366-65214685	chr3:129769827-129803379	chr1:12693125-12697389	chr1:6881575-6881961	chr2:51926599-51926904	chr3:13140732-13142439	chr6:55828727-55846527	chr11:50325741-50417549	chrX:62057848-68646375	chrY:2655180-24522333	chr14:106787376-106809932	chr11:50095560-50121140	chrX:3081642-3214176	chrX:3298221-3635539
chr1:161511410-161639559	chr1:152761910-152773905	chr1:111829652-111831915	chr1:169227144-169241333	chr1:180751221-180755270	chr1:144950149-145079845	chr1:144950149-145079845	chr1:248727929-248808452	chr1:196749214-196796220	chr1:89476861-89478417	chr1:94289031-94291058	chr4:168810790-168959088	chr4:168810790-168959088	chr1:2524485-2528133	chr1:3406281-3529946	chr2:130242413-130250605	chr2:86451502-86455298	chr2:95556329-95619946	chr2:130242413-130250605	chr3:129769827-129808869	chr4:34785955-34818502	chr1:15046722-15047605	chr1:12693125-12697389	chr2:170419764-170428436	chr3:57412804-57414116	chr6:67017543-67044431	chr14:106137467-106199579	chrX:68695512-154780283	chrY:27009547-27226947	chr17:44165803-44277825	chr11:50325741-50381750	chrX:3218814-3279941	chrX:3648354-4642016
chr1:229816856-229820196	chr1:160977275-160993864	chr1:143975808-144462929	chr1:180751221-180755270	chr1:189705580-189780197	chr1:148940709-149791459	chr1:148940709-149784354	chr1:248756215-248764817	chr1:248620503-248646776	chr1:94289031-94291058	chr1:110187220-110188534	chr6:29854870-29873992	chr6:255350-362290	chr1:3377442-3400294	chr1:6307857-6350033	chr2:184085551-184089822	chr2:184085551-184089822	chr2:217956810-217959258	chr2:132762815-132943893	chr4:34785955-34818502	chr4:69434902-69489473	chr1:21199918-21200581	chr1:15046722-15047605	chr3:13140732-13142439	chr3:65191847-65214533	chr11:50325741-50447311	chr17:44169808-44580136	chrY:2655180-24522333	chrY:28469767-28817936	chr19:20626179-20715228	chr12:62716330-62721733	chrX:3298221-4160830	chrX:4852893-5154329
chr1:248621159-248635721	chr1:177948634-177969059	chr1:144949117-145103124	chr1:189705580-189780197	chr1:196744721-196799302	chr1:152761081-152769870	chr1:152761081-152769870	chr1:248781195-248792256	chr1:248727929-248808452	chr1:106016827-106022575	chr1:110221745-110239964	chr10:46976157-47678083	chr6:29854870-29873992	chr1:3405958-3465948	chr1:6476952-6578685	chr2:217956535-217957148	chr2:217956535-217957148	chr3:13142252-13142638	chr2:217956810-217959258	chr4:69434902-69489473	chr4:161041088-161072119	chr1:23048341-23050352	chr1:21199918-21200581	chr3:57412804-57414117	chr3:108499238-108508966	chr14:24453366-24464730	chr19:20647550-20707568	chrY:27009547-27226947	chrY:57229467-57325297	chr22:22389011-22621322	chr14:106197115-106208563	chrX:4170897-4642016	chrX:6157143-6409791
chr1:248749194-248797213	chr1:189706077-189781033	chr1:152761910-152773905	chr1:196744721-196828592	chr1:202350015-202520745	chr1:161510645-161646581	chr1:161559296-161618904	chr2:52750512-52782250	chr1:248756215-248792256	chr1:108733240-108737198	chr1:112694321-112704407	chr11:55377910-55450788	chr10:46976157-47678083	chr1:6296791-6327836	chr1:9775904-9794165	chr3:13141936-13142439	chr3:13141936-13142439	chr3:65189366-65214533	chr3:7820444-7821280	chr4:161048496-161072119	chr5:104433516-104501134	chr1:23939552-23939988	chr1:23048341-23049446	chr3:65191847-65214533	chr3:161226185-161268611	chr14:106137467-106199579	chr22:22436273-22438050	chrY:28469767-28817936	chrY:57382772-58912652	chr22:22670011-22961501	chr14:106782057-106809932	chrX:4852893-5154329	chrX:6417674-6995338
chr2:4213864-4223167	chr1:206721915-206734453	chr1:166473126-166506866	chr1:229812529-229816231	chr1:229812529-229816231	chr1:169227144-169241333	chr1:169227144-169241333	chr2:89135619-89160192	chr2:52750512-52782250	chr1:110221745-110239964	chr1:144950149-145074984	chr12:11221333-11256467	chr11:55377910-55450788	chr1:6476952-6572451	chr1:11103582-11123515	chr3:65189293-65214685	chr3:52255392-52269066	chr3:129777801-129808869	chr3:13142252-13142638	chr5:104433516-104503745	chr6:27161894-27163133	chr1:29010041-29011645	chr1:23939552-23939988	chr3:161226185-161268611	chr4:32473028-32495165	chr17:44169808-44580136	chr22:22438959-22734671	chrY:57229467-57325297		chr22:23054861-23222900	chr17:44165803-44292319	chrX:6417674-6869114	chrX:7023656-8454047
chr2:14706269-14710093	chr1:229811155-229821740	chr1:188459505-188476503	chr1:248620503-248646776	chr1:248620503-248646776	chr1:189705580-189782251	chr1:189705580-189782251	chr2:89212702-90038017	chr2:89135619-89160192	chr1:111378553-111388247	chr1:149022572-149335732	chr14:20231194-20414232	chr14:20203449-20414232	chr1:9322299-9324277	chr1:11578973-11598178	chr3:129769827-129803617	chr3:65189293-65214685	chr3:141142340-141143537	chr3:65189366-65214533	chr6:55827939-55846527	chr6:55827939-55846527	chr1:31247387-31256256	chr1:29010041-29011645	chr4:161041088-161071059	chr4:161041088-161083206	chr19:20626179-20707568	chrX:2700157-58483247	chrY:57382772-58912652		chrX:2700157-58483247	chr19:20626179-20715228	chrX:6899463-8538633	chrX:8483030-8888338
chr2:34699319-34737057	chr1:235520175-235531025	chr1:188591575-188606462	chr1:248727929-248750139	chr1:248727929-248744791	chr1:196737211-196804417	chr1:196737211-196804417	chr3:162556223-162619141	chr2:89212702-90063444	chr1:112694321-112704407	chr1:152761081-152770183	chr14:106272105-106298058	chr14:106272105-106313778	chr1:11104523-11123515	chr1:16051260-16097237	chr4:34779637-34818502	chr3:129767935-129807105	chr4:34785955-34829761	chr3:129777801-129823705	chr6:67011900-67048885	chr6:67005173-67048885	chr1:35755867-35758351	chr1:29967596-29968238	chr4:176122398-176126370	chr4:176122398-176126370	chr22:22438050-22453239	chrX:61694576-154898561			chrX:61694576-154927199	chr19:54729050-54740705	chrX:8538712-8888338	chrX:8913826-9192315
chr2:35977790-35987947	chr1:248600962-248670324	chr1:189706077-189783980	chr1:248754357-248795465	chr1:248754357-248795465	chr1:202346877-202528779	chr1:202350015-202528779	chr3:195419168-195478558	chr3:162556223-162619141	chr1:148824917-149791472	chr1:152761081-152766402	chr14:106697273-106777349	chr14:106697273-106777349	chr1:11577831-11601363	chr1:17275018-17339939	chr4:69381684-69466245	chr4:34785955-34818502	chr4:69433763-69489473	chr3:141143430-141143537	chr6:78972930-79035739	chr6:78972930-79035739	chr1:37770150-37771000	chr1:31247387-31251054	chr5:104435148-104509754	chr4:180591326-180608477	chr22:22454680-22734671	chrY:2655180-10077460			chrY:2655180-10077460	chr22:22389011-22621322	chrX:8913826-9192315	chrX:9203766-13739874
chr2:52751570-52781542	chr1:248674598-248753203	chr1:189785189-189794775	chr2:3735789-3736416	chr2:3735789-3736416	chr1:210078040-210084590	chr1:210078040-210084590	chr4:34787128-34814779	chr3:195419168-195478558	chr1:152645104-152657913	chr1:152767268-152768022	chr15:20481702-22558756	chr15:20481702-22558756	chr1:11710561-11743124	chr1:21027268-21059118	chr4:90757843-90759438	chr4:69381684-69466245	chr4:161049270-161072119	chr4:34785955-34829761	chr8:24972808-24989579	chr8:39232581-39389243	chr1:38865703-38867503	chr1:35755867-35758351	chr5:139930736-139931740	chr5:104435148-104501134	chrX:2700157-58483247	chrY:13132024-24522209			chrY:13132024-25496512	chr22:22670011-23043201	chrX:9203766-22577735	chrX:14117803-14858594
chr2:87819818-87827978	chr1:248753332-248795277	chr1:189799323-189807684	chr2:36986447-36989521	chr2:36986447-36989521	chr1:248620503-248646776	chr1:248620503-248646776	chr4:168810790-168992014	chr4:34787128-34814779	chr1:152760733-152770183	chr1:158868172-158869777	chr15:34735949-34806953	chr15:34735949-34806953	chr1:12089142-12091839	chr1:22137861-22283991	chr4:161048496-161072022	chr4:161048496-161072022	chr5:104434905-104501134	chr4:69433763-69489473	chr8:39232581-39389243	chr9:39004140-40810297	chr1:39368567-39374782	chr1:37770150-37771000	chr5:151756408-151771103	chr5:139930736-139931691	chrX:61694576-154898561	chrY:28495550-58883690			chrY:26645965-27197860	chr22:23054861-23089517	chrX:22613672-22837356	chrX:14913818-15607581
chr2:98140747-98161710	chr2:4208244-4234699	chr1:206721915-206734499	chr2:38958706-38971016	chr2:38958706-38971016	chr1:248732485-248750139	chr1:248740046-248750139	chr5:475214-530845	chr4:168810790-168992014	chr1:161559740-161641614	chr1:161501042-161641614	chr16:645947-828350	chr16:645947-828350	chr1:16051260-16097237	chr1:27659500-27713733	chr5:104432111-104501134	chr5:104432111-104501134	chr5:139931607-139931740	chr4:161049270-161072119	chr9:20024875-20027231	chr10:53204654-53218193	chr1:40615890-40617594	chr1:38865703-38867503	chr6:30502279-30508956	chr6:29821937-29822061	chrY:2655180-10077460				chrY:28538592-58883690	chrX:2700157-13749303	chrX:22907161-23048913	chrX:15765715-22577735
chr2:123476418-123482241	chr2:35967122-35997473	chr1:220122950-220132739	chr2:52750512-52782250	chr2:52750512-52782250	chr1:248751957-248794998	chr1:248751957-248794998	chr5:104445714-104500604	chr5:68818173-70657747	chr1:169004546-169005181	chr1:169004546-169005181	chr16:33462958-33600055	chr16:31897383-34202147	chr1:16267264-16273507	chr1:27875055-27879543	chr6:22597774-22598055	chr6:55826137-55846527	chr6:26458265-26459861	chr5:104433516-104501134	chr9:39004140-40810297	chr11:50094274-50122002	chr1:44270374-44271038	chr1:39368567-39374782	chr6:31114848-31115441	chr6:31114848-31115441	chrY:13132024-24522209					chrX:13752895-58483247	chrX:23125967-23522899	chrX:22613672-22806464
chr2:129638478-129640297	chr2:46663171-46743312	chr1:229811155-229821740	chr2:89132966-89160192	chr2:89132966-89160192	chr2:4217103-4222439	chr2:4217103-4222439	chr5:140223256-140236399	chr5:104445714-104500604	chr1:169227144-169241333	chr1:169187474-169241333	chr17:44171888-44297143	chr16:70152776-70193942	chr1:17275018-17340878	chr1:53514883-53559479	chr6:29818000-29818418	chr6:67011900-67048885	chr6:27161894-27163133	chr5:139931384-139931740	chr10:53204654-53218193	chr11:50298286-50383063	chr1:45042601-45043065	chr1:39424100-39429890	chr6:152285122-152286705	chr6:33007752-33008546	chrY:28495550-58883690					chrX:61694576-154927199	chrX:23606290-23799472	chrX:22918867-23103329
chr2:130242503-130246833	chr2:50686455-50690766	chr1:235518514-235531025	chr2:89185890-89196784	chr2:89185890-89196784	chr2:13518276-13559723	chr2:13518276-13611214	chr5:180410254-180429788	chr5:140223256-140236399	chr1:189244140-189246996	chr1:187718029-187722403	chr21:9832448-11000494	chr17:44171888-44297143	chr1:21031152-21059118	chr1:109791607-109817479	chr6:55826137-55846527	chr6:132707615-132712307	chr6:31043232-31044468	chr6:30477235-30477276	chr11:50094274-50121140	chr11:55370325-55431190	chr1:45430401-45431405	chr1:39743929-39744659	chr7:87517349-87538027	chr7:5112554-5120148						chrY:2655180-10077460	chrX:23846420-24766651	chrX:23125967-23407878
chr2:130793883-130823235	chr2:52738982-52790140	chr1:248600962-248670324	chr2:89212702-90038017	chr2:89214060-90038017	chr2:35977217-35990449	chr2:35977217-35990449	chr6:266079-378956	chr5:180418512-180429788	chr1:195410235-195413466	chr1:189704580-189782266	chr22:22384751-23039571	chr21:9832448-11000494	chr1:22137861-22296627	chr1:150529738-150531580	chr6:67011900-67048885	chr7:13022130-13028215	chr6:32412398-32412480	chr6:31043232-31044468	chr11:50298286-50383063	chr11:90442547-90444285	chr1:47057925-47063355	chr1:40615890-40617594	chr8:2704193-2709332	chr9:25233460-25241316						chrY:13132024-25496512	chrX:24812929-25598853	chrX:23410863-23606290
chr2:146864404-146866934	chr2:61656834-61671526	chr1:248674598-248688602	chr2:90226406-91768094	chr2:90226406-90240749	chr2:52750512-52784811	chr2:52750512-52784811	chr6:29854870-29902314	chr6:219051-378956	chr1:196737211-196823279	chr1:196737211-196801700	chr22:23046186-23245888	chr22:22384751-23039571	chr1:25197155-25262362	chr1:180750568-180757056	chr6:132707615-132712307	chr7:29688760-29690262	chr6:32663999-32664163	chr6:32412398-32412480	chr16:20546884-20551546	chr12:34842615-34853011	chr1:47695103-47698268	chr1:45042601-45043065	chr9:110688674-110690301	chr9:110688674-110690301						chrY:26645965-27197860	chrX:25599848-28233053	chrX:23616898-23799472
chr2:151031451-151037730	chr2:89010619-89026715	chr1:248753183-248795277	chr2:146865725-146876364	chr2:146865725-146876364	chr2:52750512-52768908	chr2:52750512-52768908	chr6:32492984-32518700	chr6:29854870-29902314	chr1:199110132-199113687	chr1:202350015-202528779	chr22:24347959-24390254	chr22:23046186-23245888	chr1:27658336-27710660	chr1:189705795-189782352	chr7:13022130-13028215	chr7:64717065-64722042	chr6:55827939-55846527	chr6:55827939-55846527	chr16:46416238-46499859	chr13:21727038-21732193	chr1:48735395-48735836	chr1:45430401-45431405	chr10:32070331-32076060	chr11:114167939-114168160						chrY:28538592-58883690	chrX:28266625-28898814	chrX:23876779-24766651
chr2:180067192-180079144	chr2:95764228-95764508	chr2:30013180-30017630	chr2:155819468-155827524	chr2:155819468-155827524	chr2:89132966-89160192	chr2:89132966-89160192	chr6:32542694-32572116	chr6:32497322-32518700	chr1:202427049-202528779	chr1:210078492-210083138	chrX:2701273-58051765	chr22:24347959-24390254	chr1:27872323-27891788	chr1:226923217-226926632	chr7:29688760-29690262	chr7:141765421-141794790	chr6:67012544-67053310	chr6:67012544-67053310	chr17:44166604-44580136	chr16:34459135-34796742	chr1:48905337-48905750	chr1:47057925-47063355	chr10:56993816-57001859	chr12:10560323-10603670							chrX:28900028-29530920	chrX:24812929-25598853
chr2:184085792-184089146	chr2:98118198-98162176	chr2:35976312-35997473	chr3:162514534-162522942	chr3:60367507-60372141	chr2:89190604-89196784	chr2:89190604-89196784	chr6:32611013-32654142	chr6:32542694-32572116	chr1:210078492-210083579	chr1:210722585-210724007	chrX:47854344-49428526	chrX:2701273-58051765	chr1:44395786-44498974	chr1:227842159-227843007	chr7:141765298-141794790	chr7:156387296-156394396	chr6:71683895-71693331	chr6:78974982-79025119	chr19:20601335-20717536	chr16:46416238-46499859	chr1:51069352-51072600	chr1:47695103-47698268	chr11:7561198-7566887	chr14:24453366-24470352							chrX:29700416-30638323	chrX:25599848-26349501
chr2:208355178-208359336	chr2:106140312-106152177	chr2:46706134-46743312	chr3:162553954-162622978	chr3:162514534-162522942	chr2:89212702-90039780	chr2:89212702-90039780	chr6:67011952-67044693	chr6:32611013-32654142	chr1:210722585-210725234	chr1:229812529-229816201	chrX:61931689-154929279	chrX:61931689-154929279	chr1:180750568-180757056	chr1:227912474-227970213	chr7:156387296-156394396	chr8:103994772-103995624	chr6:78974982-79025119	chr6:132113933-132118192	chr19:54729079-54743217	chr17:44166604-44580136	chr1:51910859-51911274	chr1:48735395-48735836	chr17:44165803-44350090	chr14:44570795-44597628							chrX:30643031-31084491	chrX:26411346-28233053
chr3:230022-232800	chr2:115546654-115551175	chr2:50686455-50690879	chr3:192876188-192879637	chr3:162553954-162622978	chr2:90196373-90248715	chr2:90135990-90248715	chr7:109443100-109453033	chr6:67011952-67044693	chr1:218418536-218421334	chr1:242957439-243152604	chrX:152471207-154209519	chrX:152937053-154209519	chr1:189705795-189782352	chr1:228396204-228405317	chr8:103994873-103997435	chr9:38808947-40599590	chr6:82548776-82551797	chr7:13022810-13028215	chr21:10699687-11063273	chr18:14738810-14751864	chr1:54946879-54948517	chr1:48905337-48905750	chr18:24545623-24569322	chr16:12697086-12704565							chrX:31089628-31840701	chrX:28266625-28898814
chr3:6651128-6653332	chr2:162321716-162332959	chr2:50806877-50813154	chr3:195419168-195475623	chr3:191065441-191070099	chr2:129638978-129643776	chr2:129638978-129643776	chr7:133788914-133797387	chr7:66606067-66718453	chr1:229812529-229816201	chr1:248546176-248547988	chrY:2650450-9927856	chrY:2650450-9927856	chr1:226923287-226925167	chr1:228456943-228467106	chr9:38808947-39273092	chr10:53203986-53212129	chr6:132113933-132118192	chr7:53661764-53662244	chr22:22415450-22415811	chr19:20601006-20717536	chr1:57366350-57366750	chr1:51069352-51072600	chr21:10827533-11098723	chr17:44165803-44343902							chrX:31986499-32123209	chrX:28900028-30638323
chr3:65189235-65210452	chr2:162738905-162743110	chr2:51057959-51059146	chr4:10212229-10233605	chr3:192876188-192879637	chr2:130243906-130250109	chr2:130243906-130250109	chr7:141766883-141792094	chr7:109443100-109453033	chr1:240393275-240394561	chr1:248624618-248646776	chrY:2650450-2757252	chrY:2650450-2757252	chr1:228437717-228475581	chr1:228494357-228602816	chr10:53203986-53212129	chr11:50072873-50121140	chr7:13022810-13027695	chr7:57580258-57927427	chr22:22490443-22518517	chr19:54723029-54743217	chr1:58744143-58744663	chr1:51910859-51911274	chr22:22436319-22438050	chr19:20626179-20715228							chrX:33488489-34377735	chrX:30643031-31078534
chr3:75572549-75586805	chr2:173004049-173007043	chr2:52738982-52781399	chr4:34781253-34814779	chr3:195419168-195478558	chr2:146865725-146876364	chr2:146865725-146876364	chr8:145002855-145021210	chr7:133788914-133797387	chr1:242965934-243152604	chr1:248727929-248738957	chrY:2808108-3163644	chrY:2808108-3163644	chr1:228493154-228614224	chr1:245848878-245850506	chr11:50094274-50121140	chr11:50325741-50385385	chr7:53661665-53662097	chr7:61064781-61991766	chr22:22570271-23146569	chr21:10699687-11063273	chr1:60048694-60049691	chr1:54943026-54948517	chr22:22438959-23237674	chr21:10827533-11098723							chrX:34541795-35838756	chrX:31084491-31840701
chr3:98944458-98949421	chr2:184074811-184093985	chr2:52781528-52791331	chr4:107056979-107062020	chr4:10212229-10233605	chr2:151031611-151035801	chr2:151031611-151035801	chr9:39058058-39156954	chr7:141766883-141792094	chr1:248753582-248795465	chr1:248740046-248753626	chrY:3713948-6592904	chrY:3713948-6592904	chr1:245848878-245850506	chr2:1499805-1505094	chr11:50325741-50385385	chr11:67430264-67438195	chr7:57580258-57798183	chr7:70419818-70423234	chrX:60425-58563705	chr22:22486240-22511719	chr1:67168606-67176255	chr1:57366350-57366950	chrX:181779-58488110	chr21:16371613-16388438							chrX:35873056-37953621	chrX:31907035-32123209
chr3:99207467-99208461	chr2:189737534-189747231	chr2:61656834-61690234	chr4:161049093-161069311	chr4:34781253-34814779	chr2:204184825-204190148	chr2:204184825-204190148	chr10:46968072-47695889	chr8:145002855-145021210	chr1:248867327-248875368	chr1:248754357-248795465	chrY:6636721-6744229	chrY:6636721-6744229	chr2:1499728-1507708	chr2:4212725-4220499	chr11:134602333-134606676	chr11:94883601-94886015	chr7:70419818-70423234	chr9:38771105-39167367	chrX:61685579-155229100	chr22:22654384-22670103	chr1:70684592-70689677	chr1:58744143-58744663	chrX:61694576-155227607	chr22:22436273-22438959							chrX:37953663-40324770	chrX:32477266-32851060
chr3:129763698-129806236	chr2:211963827-211982807	chr2:65213103-65220075	chr4:168810790-168992014	chr4:107056979-107062020	chr3:65190436-65214314	chr3:26434585-26439424	chr10:56448627-56468820	chr9:38768232-39156954	chr1:248869953-248874266	chr1:248754357-248765120	chrY:6785510-6823761	chrY:6785510-6823761	chr2:4148313-4148918	chr2:26395031-26417095	chr12:292964-297818	chr11:134602333-134606676	chr9:10428780-10430602	chr10:17877539-17928206	chrY:2655180-24522209	chr22:22670445-23146569	chr1:72386347-72386705	chr1:60048694-60049691	chrY:2655180-10077460	chr22:22440788-23237674							chrX:40337286-40552129	chrX:33488489-34377735
chr3:162512657-162623881	chr2:240075589-240086613	chr2:76736293-76740863	chr4:185158610-185167332	chr4:161049093-161083220	chr3:98943848-98948546	chr3:65190436-65214314	chr11:5785900-5805665	chr9:139560992-139572545	chr2:196831-199142	chr1:248790873-248793563	chrY:6937136-6994983	chrY:6937136-6994983	chr2:4212725-4220499	chr2:51926599-51927714	chr14:24453366-24464730	chr12:292964-297818	chr9:38771105-39167367	chr10:53204654-53218193	chrY:27009547-27240543	chrX:60425-12434019	chr1:72478244-72480589	chr1:67174838-67176571	chrY:13132024-24522209	chrX:181779-58488110							chrX:40560491-41803554	chrX:34541795-35838756
chr3:192877962-192882903	chr2:242454514-242458064	chr2:86043202-86064873	chr5:104433642-104500604	chr4:168810790-168992014	chr3:128405200-128411720	chr3:98943848-98948546	chr11:18949929-18960666	chr10:46968072-47695889	chr2:6298537-6308226	chr1:248796703-248809246	chrY:7229497-7280841	chrY:7229497-7280841	chr2:14704369-14709611	chr2:72354740-72377384	chr14:24721901-24740272	chr12:97424100-97424978	chr9:68327937-68483330	chr11:50095560-50122002	chrY:28463253-28817936	chrX:12437137-58563705	chr1:72763989-72814783	chr1:70688246-70689390	chrY:28495550-58883690	chrX:61694576-155227607							chrX:43339767-43625431	chrX:35873056-36901557
chr4:9461230-9479345	chr3:231445-235017	chr2:89010619-89026715	chr5:140223256-140236399	chr4:185158610-185167332	chr3:129773752-129813744	chr3:128405200-128411720	chr11:55368154-55450788	chr10:56448627-56468820	chr2:13513006-13597101	chr2:6400508-6401662	chrY:7382914-7606275	chrY:7382914-7606275	chr2:26395031-26413368	chr2:98272669-98289680	chr14:74237650-74245727	chr14:24453366-24464885	chr10:53204654-53218886	chr11:50298286-50383063	chrY:57229467-57325297	chrX:61685579-114957913	chr1:75267039-75267413	chr1:72386347-72386705		chrY:2655180-10077460							chrX:43626085-45671994	chrX:36976855-42321181
chr4:10214156-10235268	chr3:2482852-2488548	chr2:97765096-97876793	chr5:180412358-180426430	chr5:104433642-104494627	chr3:162514102-162626015	chr3:129773752-129793970	chr12:11218244-11249210	chr11:5785900-5805665	chr2:33764571-33767666	chr2:13514453-13561810	chrY:7671490-7772955	chrY:7633408-7663842	chr2:51926599-51927714	chr2:121097525-121122812	chr14:106785386-106825173	chr14:74237650-74245727	chr11:50094274-50122002	chr11:55370325-55431897	chrY:57382772-58883690	chrX:115029908-155229100	chr1:76282555-76282929	chr1:72478244-72480589		chrY:13132024-24522209							chrX:45685205-46918450	chrX:42341441-43029509
chr4:10392354-10400668	chr3:16236043-16241167	chr2:98079568-98161948	chr6:257063-381382	chr5:117375481-117395798	chr3:162526627-162547896	chr3:162514102-162626015	chr12:11527922-11544431	chr11:18949929-18960666	chr2:34697718-34736552	chr2:13584710-13597101	chrY:7845286-7868376	chrY:7671490-7772955	chr2:72358927-72382589	chr2:121742165-121748048	chr15:20255100-22687206	chr14:106174984-106323676	chr11:50325741-50383063	chr12:289685-297818		chrY:2655180-21152524	chr1:76540798-76541761	chr1:72766413-72812440		chrY:28495550-58883690							chrX:46920599-50130544	chrX:43591036-45188705
chr4:32479000-32482798	chr3:65189954-65210363	chr2:114344457-114369708	chr6:29854870-29902314	chr5:140223256-140236399	chr3:162556223-162598906	chr3:162526627-162547896	chr14:19435611-20420849	chr11:55368154-55450788	chr2:34827252-34828818	chr2:14705871-14710006	chrY:8185608-8220124	chrY:7845286-7868376	chr2:121097525-121123383	chr2:130242413-130256574	chr15:45404693-45410277	chr14:106782057-106823941	chr11:55370325-55427700	chr12:377904-384792		chrY:21157531-24522209	chr1:76891342-76898576	chr1:75267039-75267413									chrX:50134444-52062581	chrX:45341597-45698719
chr4:34779025-34824183	chr3:89247884-89257980	chr2:115546654-115551175	chr6:32489899-32518700	chr5:180412358-180426430	chr3:191066631-191070099	chr3:162556223-162598906	chr14:106263088-106320354	chr12:11218244-11256467	chr2:35582173-35614554	chr2:19767716-19770575	chrY:8229709-8256475	chrY:8185608-8220124	chr2:121745259-121748048	chr2:131787422-131804913	chr15:76884598-76902506	chr15:20255100-22586661	chr12:291910-297818	chr12:54257941-54258672		chrY:27009547-27240543	chr1:77328297-77332606	chr1:76282555-76282929									chrX:52083029-58488110	chrX:45726771-46765508
chr4:69360488-69485979	chr3:117958785-117971959	chr2:155819054-155828149	chr6:32520442-32572116	chr6:257063-381382	chr3:192876188-192883013	chr3:191066631-191070099	chr14:106693310-106778482	chr12:11527922-11544431	chr2:35987732-35991439	chr2:33765264-33767666	chrY:8809690-8899210	chrY:8229709-8287403	chr2:130242413-130255110	chr2:155818866-155830610	chr16:19945855-19966353	chr15:74466183-74487846	chr12:54257941-54258672	chr13:90990557-90992534		chrY:28463253-28817936	chr1:78256133-78260387	chr1:76540798-76541761									chrX:61997341-69772848	chrX:46779698-47632235
chr4:70127644-70239100	chr3:195456034-195464853	chr2:162738905-162743110	chr6:32603979-32654142	chr6:29854870-29902314	chr3:195420587-195475623	chr3:192876188-192883013	chr15:20481702-22578630	chr14:19376762-20420849	chr2:38955865-38968201	chr2:35987732-35991439	chrY:9760293-9776685	chrY:8372342-8504316	chr2:131511470-131523023	chr2:184085170-184089822	chr16:20546546-20550347	chr16:19945732-19966353	chr14:24447448-24501848	chr14:24447448-24464885		chrY:57229467-57325297	chr1:78717748-78718756	chr1:76891342-76898576									chrX:69957441-73962077	chrX:47637501-47920248
chr4:86976094-86979944	chr4:10223834-10240250	chr2:166585565-166606993	chr6:55826857-55838723	chr6:32489899-32518700	chr4:10212229-10233605	chr3:195420587-195475623	chr15:34735949-34806953	chr14:106243209-106320354	chr2:54565809-54567329	chr2:38955865-38968897	chrY:13213476-28673419	chrY:8809690-8899210	chr2:131787422-131805898	chr2:217956535-217957148	chr16:32495906-32604921	chr16:20546546-20550347	chr14:74240176-74248739	chr14:74240176-74248739		chrY:57382772-58883690	chr1:79731046-79731428	chr1:77328297-77332606									chrX:73962294-74459562	chrX:47967325-50130544
chr4:116172607-116176125	chr4:34787135-34824170	chr2:172728636-172734782	chr6:67011952-67048576	chr6:32520442-32658104	chr4:10218284-10233605	chr4:10212229-10233605	chr16:32573808-34202147	chr14:106693310-106778482	chr2:56654361-56655415	chr2:52749880-52784811	chrY:14040566-14064207	chrY:13213476-28673419	chr2:184085170-184089822	chr2:227658130-227666657	chr16:34475725-34756843	chr16:34472697-34756843	chr14:105408341-105418572	chr14:106774914-106816856			chr1:82499909-82503183	chr1:78256133-78260387									chrX:74464515-78203774	chrX:50134444-51592979
chr4:161052770-161067119	chr4:47546253-47550416	chr2:173004070-173007043	chr6:101934606-101937697	chr6:32555203-32560916	chr4:34781253-34826443	chr4:34781253-34826443	chr16:70152776-70193942	chr15:20481702-22578630	chr2:56728067-56747497	chr2:52767159-52782250	chrY:14262155-14359547	chrY:14040566-14064207	chr2:217956535-217957148	chr2:241301459-241409456	chr16:67948956-67988921	chr17:35757582-35762495	chr16:20546884-20549272	chr16:20546884-20549272			chr1:84593147-84595532	chr1:78717748-78718756									chrX:78353334-81668873	chrX:51597999-58314527
chr4:173424947-173428643	chr4:69435888-69480880	chr2:211954693-211982807	chr6:103738390-103761520	chr6:55826857-55842598	chr4:107058602-107062020	chr4:107058602-107062020	chr16:78372097-78381281	chr15:34735949-34806953	chr2:71342789-71347710	chr2:56654361-56655415	chrY:14399635-14489146	chrY:14262155-14359547	chr2:220404157-220404974	chr2:241530373-241544757	chr16:70186707-70231879	chr17:44165803-44368215	chr16:33901990-34189937	chr16:34472697-34756258			chr1:94288524-94291252	chr1:79731046-79731428									chrX:81677224-82256007	chrX:62944573-69772848
chr5:12815780-12826650	chr4:69480923-69485827	chr2:215263164-215275866	chr6:132707616-132710847	chr6:66396965-66403886	chr4:116167660-116176538	chr4:116167660-116176538	chr17:44165726-44351152	chr16:32573808-33630726	chr2:89132647-89160192	chr2:66505723-66507440	chrY:14502030-14522811	chrY:14399635-14489146	chr2:241301084-241409456	chr2:241808260-241818737	chr17:4349132-4362284	chr18:21718944-21719452	chr16:34459135-34756258	chr16:46416238-46499859			chr1:95545536-95546273	chr1:81860803-81862940									chrX:83145143-84505817	chrX:70080295-73962077
chr5:27525386-27526020	chr4:69485965-69551731	chr2:240059437-240087644	chr6:139603724-139606684	chr6:67011952-67048576	chr4:132595843-132883207	chr4:132635934-132891808	chr19:17257727-17279395	chr16:70152776-70193942	chr2:89162123-89203657	chr2:79076629-79081102	chrY:14535633-14591285	chrY:14502030-14522811	chr2:241492341-241545493	chr2:241826139-241875808	chr17:35757582-35762495	chr18:30497848-30501060	chr17:25268096-25308814	chr17:25268096-25308814			chr1:100288720-100291697	chr1:82499909-82503183									chrX:84864304-86104051	chrX:73962294-74459562
chr5:46271008-46273502	chr4:70611857-70621651	chr2:242454514-242458063	chr6:165725547-165730679	chr6:101934606-101937697	chr4:138181367-138189840	chr4:138181367-138189840	chr19:20607860-20701620	chr16:78372097-78381281	chr2:89272819-91687089	chr2:89132647-89196784	chrY:14619835-14850917	chrY:14535633-14591285	chr2:241563169-241576817	chr2:241884727-242022371	chr17:44165803-44368215	chr19:20599816-20716611	chr17:35750113-35758648	chr17:35750113-35758648			chr1:104267791-104272611	chr1:84593147-84595532									chrX:86192003-86561107	chrX:74464515-75954458
chr5:57326027-57333533	chr4:148321224-148327737	chr3:224614-232626	chr7:3611902-3615734	chr6:103738390-103761520	chr4:161049093-161071904	chr4:161049093-161071904	chr19:52136261-52148589	chr16:79236683-79252675	chr2:89480485-90038017	chr2:89132647-89138314	chrY:14875236-14892949	chrY:14619835-14850917	chr2:241808260-241818737	chr2:242065601-242066926	chr18:21718944-21719408	chr19:46622357-46627420	chr17:44166604-44347946	chr17:44166604-44347946			chr1:106188171-106190929	chr1:94278128-94320233									chrX:86609408-86922086	chrX:76411438-78203774
chr5:83949346-83954701	chr4:151166236-151174083	chr3:232786-248208	chr7:16169176-16173552	chr6:132707616-132710847	chr4:168810790-168992014	chr4:168810790-168992014	chr19:53522243-53550020	chr17:44165726-44351152	chr2:106880524-106885656	chr2:89142919-89144596	chrY:15192361-15251375	chrY:15192361-15251375	chr2:241826139-241878704	chr3:12947642-12996405	chr18:30494377-30501060	chr19:54170040-54172317	chr19:20601006-20715233	chr20:25890697-25896760			chr1:106204716-106214306	chr1:95545536-95546273									chrX:86924354-87537213	chrX:78215601-82055602
chr5:86115378-86119146	chr4:161041290-161080636	chr3:2487196-2488548	chr7:70196238-70200075	chr6:139603724-139606684	chr4:185158610-185167332	chr4:185158610-185167332	chr21:9832448-11132953	chr19:20607860-20682636	chr2:106884101-106885656	chr2:89151282-89161297	chrY:15554401-15589579	chrY:15345053-15502970	chr2:241884727-241980305	chr3:13141936-13142439	chr19:20599816-20716939	chr20:52647631-52657590	chr20:25890697-25896760	chr20:29419620-29500566			chr1:106232955-106249145	chr1:100288720-100290951									chrX:87556822-91340786	chrX:82064209-82161602
chr5:104436715-104478205	chr4:168854433-168996168	chr3:12634912-12635404	chr7:109443100-109446037	chr6:165725547-165730679	chr5:12813038-12820111	chr5:12813038-12821981	chr22:22387815-23039571	chr19:52136261-52148589	chr2:126444090-126451695	chr2:89162959-89185361	chrY:15660132-15948750	chrY:15660132-15948750	chr2:241987717-242013353	chr3:38026914-38053206	chr19:46622357-46627592	chr21:10776145-10858651	chr20:29419620-29500566	chr21:10699687-11055462			chr1:106316641-106317102	chr1:104267791-104272611									chrX:91402220-91577490	chrX:82959062-83141579
chr5:114756637-114759167	chr4:173424933-173441022	chr3:16233824-16241167	chr7:126046015-126050347	chr7:3611902-3615734	chr5:21282482-21386996	chr5:21282482-21386996	chr22:23046186-23245888	chr19:53522243-53550020	chr2:130549496-130558830	chr2:89190604-89196784	chrY:16046478-16089503	chrY:16046478-16089503	chr2:242065601-242066926	chr3:48439506-48509924	chr20:52647631-52657590	chr22:22385741-22401006	chr21:10699687-11186430	chr21:11055527-11063273			chr1:106329857-106330738	chr1:106188581-106190929									chrX:91579524-92178902	chrX:83145143-84534059
chr5:137808424-137815711	chr5:6522728-6523505	chr3:27947419-27952865	chr7:133785725-133797796	chr7:70196238-70200075	chr5:68832957-70657747	chr5:68832957-70657747	chr22:23166310-23190273	chr21:9832448-11132953	chr2:146863376-146876856	chr2:89198290-89203657	chrY:16188682-16343282	chrY:16188682-16343282	chr3:8806314-8811646	chr3:49026672-49063555	chr21:10766457-10858651	chr22:22403295-22463796	chr22:16851394-17021114	chr22:22390868-23152487			chr1:106357456-106367506	chr1:106204716-106212243									chrX:92504160-93088113	chrX:84864304-86104051
chr5:177157399-177198449	chr5:8699764-8752238	chr3:65189954-65210363	chr7:133788914-133792907	chr7:109443100-109446037	chr5:104433642-104502713	chr5:104433642-104502713	chr22:24347959-24395353	chr22:22384751-23039571	chr2:154896483-154898756	chr2:89212702-90251225	chrY:16393891-16640171	chrY:16393891-16640171	chr3:12958249-12985331	chr3:49674343-49762167	chr22:22385741-22401006	chr22:22494864-22496485	chr22:22437729-22438959	chr22:45255637-45256142			chr1:107174269-107174793	chr1:106212356-106212636									chrX:93155184-93351801	chrX:86609408-86922086
chr5:177227551-177232605	chr5:40695069-40712959	chr3:67115796-67125710	chr7:141766883-141793774	chr7:126046015-126050347	chr5:117387336-117393058	chr5:117387336-117393058	chr22:24376166-24390254	chr22:23046186-23245888	chr2:160098400-160099679	chr2:90208874-90248715	chrY:16680252-16835436	chrY:16680252-16844686	chr3:13141936-13142439	chr3:50158410-50424814	chr22:22403295-22447739	chr22:22503898-22537013	chr22:22440499-23237674	chrX:60425-58563705			chr1:107949256-107951550	chr1:106232955-106244756									chrX:93357287-95241446	chrX:86924354-87475402
chr5:178109975-178113163	chr5:78109175-78117545	chr3:117958785-117971959	chr8:2255442-2263663	chr7:133785725-133797796	chr5:140223624-140234884	chr5:140223624-140234884	chrX:76010-92387	chr22:23166310-23194417	chr2:165831944-165852508	chr2:100103940-100105356	chrY:16887486-16953404	chrY:16887486-16953404	chr3:38026914-38053206	chr3:51975577-52021614	chr22:22494864-22537013	chr22:22549738-22601814	chrX:60425-12434019	chrX:61685579-78585794			chr1:108404175-108405350	chr1:106330272-106330738									chrX:95243787-95776344	chrX:87492320-87810749
chr6:257353-381149	chr5:104433580-104498041	chr3:195456034-195464853	chr8:24974086-24991392	chr7:133788914-133792907	chr5:180383571-180430545	chr5:180383571-180430545	chrX:158390-166286	chr22:24347959-24395353	chr2:194691010-194692884	chr2:123477589-123482050	chrY:17064185-17173601	chrY:17064185-17173601	chr3:49674343-49765665	chr3:52068635-52094201	chr22:22549738-22601814	chr22:22658888-22726372	chrX:12437137-58563705	chrX:78585891-78586454			chr1:110187278-110188204	chr1:106357456-106367506									chrX:95786184-98220554	chrX:88014139-90228900
chr6:26737032-26768569	chr5:112112158-112115573	chr4:10223834-10240250	chr8:25067108-25069842	chr7:141766883-141793774	chr6:257063-381382	chr6:257063-381382	chrX:2660510-2698172	chr22:24376166-24390254	chr2:203899484-203902080	chr2:126444090-126451695	chrY:17316727-17460134	chrY:17316727-17460134	chr3:50196623-50406675	chr3:52321976-52437734	chr22:22658888-22726372	chr22:22729727-23243696	chrX:61685579-87737667	chrX:78587587-148734633			chr1:114113891-114116287	chr1:107174269-107174806									chrX:98223360-99352422	chrX:90596159-91340786
chr6:29837192-29921127	chr5:137811073-137818801	chr4:34787135-34824139	chr8:85261383-85268823	chr8:2255442-2263663	chr6:26741743-26753364	chr6:26741743-26753364	chrX:2701273-58482385	chrX:76010-92387	chr2:208351331-208359716	chr2:129638634-129641648	chrY:17557596-17795203	chrY:17557596-17795203	chr3:52302279-52437734	chr3:52469131-52572873	chr22:22729244-23243696	chrX:60425-44886920	chrX:87740811-148734633	chrX:148775319-155229100			chr1:122226947-122227209	chr1:107949256-107951550									chrX:99406099-99937773	chrX:91402220-91577490
chr6:31286276-31296451	chr5:140218725-140252199	chr4:69435888-69480880	chr9:23363267-23375985	chr8:24974086-24983512	chr6:29854870-29902314	chr6:29854870-29902314	chrX:61931689-154929332	chrX:158390-166286	chr2:239500548-239501574	chr2:130242602-130249959	chrY:17853584-18225843	chrY:17853584-18225843	chr3:52469131-52573350	chr3:65189293-65214685	chr22:37534947-37543156	chrX:44921996-58347436	chrX:148775319-153832236	chrY:2655180-9882301			chr1:132840338-132841124	chr1:108404040-108405350									chrX:100081675-103725948	chrX:91579524-92468672
chr6:32431552-32573771	chr5:180375289-180430789	chr4:69480923-69485827	chr9:79771934-79776875	chr8:25067108-25069842	chr6:32456906-32505619	chr6:32456906-32501606	chrX:152562264-154215561	chrX:2670866-2698172	chr2:242795722-242843672	chr2:130705030-130763203	chrY:18672062-18742616	chrY:18247851-18588813	chr3:65189293-65214685	chr3:96852065-96856082	chrX:60425-58565756	chrX:61686465-155235060	chrX:153877430-155229100	chrY:9925961-12140945			chr1:135244819-135290460	chr1:109573328-109574384									chrX:103743251-106467752	chrX:92504160-93088113
chr6:32593021-32602107	chr6:257469-361143	chr4:69485965-69551731	chr10:46968072-47702587	chr8:51732112-51740569	chr6:32456906-32468914	chr6:32456906-32468914	chrY:26010-42387	chrX:2701273-58482385	chr3:230923-233947	chr2:133038147-133039082	chrY:19020939-19089593	chrY:18672062-18742616	chr3:127285321-127416502	chr3:126704041-126741041	chrX:61686465-123701744	chrY:2655180-6425539	chrY:2655180-9882301	chrY:12146673-24522209			chr1:152760628-152769592	chr1:110187278-110188204									chrX:106495321-112173971	chrX:93155184-93351801
chr6:33938743-33942705	chr6:6029104-6040288	chr4:70605037-70621651	chr10:47547592-47702587	chr8:85261383-85268823	chr6:32608277-32620553	chr6:48931359-48937125	chrY:108390-116286	chrX:8460787-8505492	chr3:1782481-1787241	chr2:146863685-146876856	chrY:19308192-19511682	chrY:19020939-19089593	chr3:129767935-129803617	chr3:127261229-127420854	chrX:123710251-155235060	chrY:6442043-6605096	chrY:9925961-12146673	chrY:27009547-27226947			chr1:158867802-158869733	chr1:114113891-114116287									chrX:112472113-115175748	chrX:93357287-95270068
chr6:48931729-48935200	chr6:44964410-44967516	chr4:104613729-104627953	chr10:53203699-53211736	chr9:23363267-23375985	chr6:48931359-48937125	chr6:55826857-55841903	chrY:2610510-2648172	chrX:38374142-38408424	chr3:22280581-22286048	chr2:153798711-153799611	chrY:20806857-21071104	chrY:19172580-19257976	chr3:184069817-184076909	chr3:129767935-129803617	chrY:2655180-6425539	chrY:6624215-21152524	chrY:12146953-24522209	chrY:28463253-28638816			chr1:180750335-180755074	chr1:122226947-122227209									chrX:115965003-116254415	chrX:95282647-95418431
chr6:55826155-55843660	chr6:50822132-50825017	chr4:142632996-142636287	chr10:56448627-56468820	chr10:26349645-26352824	chr6:55826857-55841903	chr6:67008744-67044693	chrY:2650450-9905743	chrX:61931689-154929332	chr3:26434049-26439507	chr2:154897375-154898756	chrY:21718251-21768349	chrY:19308192-19511682	chr3:184098647-184105317	chr3:184098647-184106650	chrY:6442043-6605096	chrY:21152701-21154466	chrY:27009547-27226947	chrY:28650343-28817936			chr1:187717171-187722124	chr1:132840338-132841124									chrX:116906842-117611100	chrX:95427525-98220554
chr6:58426052-58427069	chr6:62208194-62241067	chr4:161058076-161080636	chr10:71282967-71290240	chr10:46964979-47702587	chr6:67008744-67044693	chr6:103737764-103753939	chrY:2650450-2664413	chrX:151987970-154176084	chr3:32102958-32106880	chr2:160098400-160099679	chrY:22019899-22126001	chrY:21041804-21071104	chr3:190024856-190026137	chr4:667619-686563	chrY:6624215-21152524	chrY:21157531-24522333	chrY:28463253-28817936	chrY:57229467-57325297			chr1:188539528-188540135	chr1:135104761-135105857									chrX:117622214-120270432	chrX:98223360-99337687
chr6:66399537-66403852	chr6:66399523-66407209	chr4:168861036-168996168	chr10:100688827-100696856	chr10:46971647-47148546	chr6:103737764-103753939	chr6:165725547-165730679	chrY:2686125-2709353	chrY:26010-42387	chr3:46796031-46850103	chr2:165836601-165853426	chrY:22538889-22739238	chrY:21718251-21768349	chr4:435474-438067	chr4:814643-844728	chrY:21152701-21154466	chrY:27009547-27226947	chrY:57229467-57325297	chrY:57381657-58883690			chr1:194451546-194453078	chr1:135244819-135245341									chrX:120278108-121138020	chrX:99352422-99925959
chr6:67040913-67043192	chr6:67004972-67051189	chr4:173424933-173441022	chr11:4970007-4975697	chr10:47547592-47702587	chr6:165725547-165730679	chr7:3612423-3617667	chrY:2727638-3163644	chrY:108390-116286	chr3:89671021-89678506	chr2:184086652-184090459	chrY:22862603-23150221	chrY:22019899-22126001	chr4:618242-686563	chr4:949230-1055115	chrY:21157531-24522333	chrY:28463253-28673303	chrY:57381657-58883690				chr1:207292578-207293178	chr1:152761371-152769592									chrX:121386760-121982986	chrX:100081675-103725948
chr6:78969065-79035185	chr6:125243312-125243787	chr5:6522728-6523505	chr11:5787458-5808921	chr10:53203699-53211736	chr7:3612423-3617667	chr7:13022087-13027424	chrY:2870349-2883011	chrY:2620866-2648172	chr3:98410968-98414570	chr2:203899484-203902080	chrY:23196033-23283954	chrY:22538889-22739238	chr4:941135-1054636	chr4:1158316-1244799	chrY:27009547-27226947	chrY:28699018-28817936					chr1:229812578-229822279	chr1:158867802-158869733									chrX:121984820-123298002	chrX:103743251-104173654
chr6:103737976-103762061	chr6:150514274-150521972	chr5:6523702-6527384	chr11:18951965-18960666	chr10:56448627-56468820	chr7:13022087-13027424	chr7:133786924-133797387	chrY:3673715-6592904	chrY:2650450-9905743	chr3:98899081-98902155	chr2:238453179-238453753	chrY:23331657-23525936	chrY:22785243-22836270	chr4:1158984-1380033	chr4:1320120-1380065	chrY:28463253-28817936	chrY:57229467-57325297					chr1:243782774-243783335	chr1:180747033-180755321									chrX:123332905-124899856	chrX:104246614-104465027
chr6:132709357-132713043	chr7:31312469-31328590	chr5:7322330-7329134	chr11:49709806-49742911	chr10:71282967-71290240	chr7:133786924-133797387	chr7:141766568-141793774	chrY:6636721-6913136	chrY:2650450-2664413	chr3:116523689-116525822	chr2:239500548-239501574	chrY:23790690-23827092	chrY:22920321-23150221	chr4:1714684-1807922	chr4:1714695-1809787	chrY:57229467-57325297	chrY:57382772-57428418					chr1:248732689-248808468	chr1:187716675-187722124									chrX:124909973-125633146	chrX:104476461-106117019
chr6:165727817-165731928	chr7:72467993-72621799	chr5:8704473-8750244	chr11:55367143-55453109	chr10:100688827-100696856	chr7:141766568-141793774	chr7:159118507-159122455	chrY:6636721-6689174	chrY:2686034-3163644	chr3:120161662-120164365	chr3:230923-233947	chrY:23998234-24447574	chrY:23196033-23283954	chr4:2045586-2078853	chr4:2045586-2078853	chrY:57382772-57428418						chr2:1895079-1895605	chr1:189721806-189781569									chrX:125662143-128326966	chrX:106121362-106221327
chr7:26142392-26145413	chr7:95619072-95635584	chr5:40706037-40712959	chr11:81859342-81863176	chr11:4970007-4975697	chr7:159118507-159122455	chr8:1344186-1354516	chrY:6776750-6823761	chrY:2711455-2719932	chr3:140544609-140546803	chr3:1782481-1787241	chrY:24468107-24504676	chrY:23331657-23525936	chr4:3703286-3746005	chr4:2790799-2839304							chr2:14705069-14710014	chr1:194451546-194453078									chrX:128468626-130234922	chrX:106221389-106467752
chr7:56762113-56768814	chr7:97385626-97404500	chr5:46273326-46293310	chr12:869326-873021	chr11:5788753-5808921	chr8:1344186-1354516	chr8:2254444-2262666	chrY:7010931-7159833	chrY:2727638-2750423	chr3:142610483-142612029	chr3:6651387-6654292	chrY:28506282-28524533	chrY:23790690-23827092	chr4:6278625-6306175	chr4:3712003-3787202							chr2:18058001-18059664	chr1:207291126-207293178									chrX:130320578-136447840	chrX:106495321-112189389
chr7:66629329-66645232	chr7:115178492-115181357	chr5:51826328-51839662	chr12:2245672-2257335	chr11:18951965-18960666	chr8:2254444-2262666	chr8:5595699-5604353	chrY:7057476-7109974	chrY:2808108-2831776	chr3:162513063-162626140	chr3:8325622-8326758		chrY:23998234-24447574	chr4:7432222-7437753	chr4:6303248-6306175							chr2:24274775-24276746	chr1:229812578-229822279									chrX:136510620-141495731	chrX:112809041-114414073
chr7:70420989-70426141	chr7:126039843-126055409	chr5:78107994-78126751	chr12:11218216-11249210	chr11:49709806-49742911	chr8:5595699-5604353	chr8:24974086-24990135	chrY:7133174-7144564	chrY:3673715-5533805	chr3:162514102-162515584	chr3:26434049-26439507		chrY:24468107-24504676	chr4:34779637-34818502	chr4:7432189-7437753							chr2:35976473-35990627	chr1:243782774-243783335									chrX:142189780-144695462	chrX:114424021-114541193
chr7:126045482-126046615	chr7:146519929-146520817	chr5:104433580-104498041	chr12:11527922-11544431	chr11:55367143-55450788	chr8:24974086-24990135	chr8:47527438-47539600	chrY:7184216-7196978	chrY:4371527-5362566	chr3:162537319-162557792	chr3:47491419-47493267		chrY:28506282-28524533	chr4:70135229-70188899	chr4:34779637-34818502							chr2:37143405-37146870	chr1:248734649-248808528									chrX:144720929-144879669	chrX:114541247-114957913
chr7:141769643-141791908	chr7:146783549-146797624	chr5:112165764-112166763	chr12:99794247-99796093	chr11:81859342-81863176	chr8:58114548-58122867	chr8:58114548-58122867	chrY:7272632-7280841	chrY:6636721-6913136	chr3:162563285-162565099	chr3:65189377-65214695			chr4:116166941-116175247	chr4:70131417-70188899							chr2:50759801-50760616	chr2:630070-632379									chrX:145410138-145748908	chrX:115277118-115415988
chr7:143218968-143568059	chr7:154393059-154404159	chr5:137810502-137816944	chr12:102102706-102105760	chr12:381233-386550	chr8:85261383-85268823	chr8:85261383-85268823	chrY:7334617-7364554	chrY:6660552-6689174	chr3:162578724-162583260	chr3:68636430-68640196			chr4:161047853-161072022	chr4:116166941-116175247							chr2:51926724-51927695	chr2:1895079-1895605									chrX:145872295-151299634	chrX:115572430-115964842
chr7:156391790-156394179	chr8:1561919-1567771	chr5:140218725-140242681	chr13:34135905-34144616	chr12:867979-873021	chr9:22496980-22502662	chr9:22496980-22502662	chrY:7410010-7538433	chrY:6776750-6834489	chr3:162605902-162626140	chr3:98410818-98414570			chr5:49441737-49549410	chr4:161036779-161072022							chr2:52749797-52774076	chr2:4213378-4223418									chrX:151654070-154028019	chrX:116045273-116179735
chr7:157338367-157350840	chr8:27458042-27471639	chr5:180375289-180430789	chr13:70738272-70767508	chr12:2245672-2257335	chr9:23363267-23375998	chr9:23366309-23375998	chrY:7600965-7649678	chrY:6839085-6864339	chr3:162765034-162768940	chr3:98943848-98948933			chr5:73205382-73205717	chr5:187302-199028							chr2:54565729-54567441	chr2:14705069-14710014									chrX:154028028-154777564	chrX:116189797-116869914
chr7:158117551-158132165	chr8:30668100-30683085	chr6:181587-193172	chr14:19435611-20424635	chr12:11219468-11249210	chr9:38805699-46128128	chr9:38766226-46128128	chrY:7787379-7794006	chrY:6870012-6889942	chr3:189737606-189740247	chr3:130132173-130132797			chr5:104431312-104501134	chr5:539421-542880							chr2:61725325-61725533	chr2:18058001-18059664									chrY:2655180-24522333	chrX:116890099-117599914
chr8:2254638-2259358	chr8:85262869-85271713	chr6:257339-360860	chr14:74239863-74245623	chr12:11527922-11544431	chr9:79771934-79778464	chr9:79771934-79775935	chrY:7858899-7876083	chrY:6956814-6964362	chr3:191064803-191071137	chr3:131708391-131713619			chr5:117387279-117393058	chr5:46324663-46403195							chr2:70125092-70125504	chr2:24274775-24276746									chrY:27197855-27226882	chrX:117606464-120270432
chr8:11987726-12001976	chr8:88255963-88267249	chr6:6029104-6040288	chr14:106243209-106322224	chr12:99794247-99796093	chr9:104714954-104723540	chr9:104714954-104723540	chrY:7956395-8126519	chrY:7010931-7159833	chr3:192875314-192885130	chr3:131989625-131993217			chr5:139931607-139931691	chr5:49441737-49549410							chr2:76773793-76775293	chr2:34693878-34736476									chrY:28650343-28817936	chrX:120278108-121188308
chr8:12216009-12242155	chr9:5110389-5122998	chr6:7626736-7636491	chr14:106272105-106283900	chr12:102102706-102107654	chr10:6655337-6662487	chr10:6655337-6662487	chrY:8181630-8220124	chrY:7057476-7109974	chr4:10211258-10233605	chr3:140544609-140546803			chr5:140895114-140895604	chr5:104431312-104503745							chr2:79076986-79081117	chr2:35973963-35990627									chrY:57252485-57291788	chrX:121386760-121982986
chr8:24974522-24984333	chr9:19035837-19047159	chr6:15569598-15570543	chr14:106693310-106779032	chr13:34135905-34144616	chr10:46491169-47897498	chr10:46654541-47897498	chrY:8229709-8253103	chrY:7133174-7144564	chr4:10225851-10233605	chr3:159461708-159463085			chr5:175954708-175973076	chr5:117385291-117394363							chr2:89141311-89159145	chr2:37143405-37146870										chrX:121984820-124899856
chr8:32683098-32688413	chr9:73444053-73454283	chr6:51874750-51883355	chr14:106801315-106804938	chr13:70738272-70767508	chr10:46964867-47329103	chr10:46964867-47144790	chrY:8283165-8310078	chrY:7164954-7177333	chr4:21369366-21376850	chr3:162513063-162626140			chr5:176023466-176026475	chr5:139931607-139931691							chr2:89160207-89160992	chr2:50759801-50760616										chrX:124909973-125633146
chr8:39235603-39386965	chr9:79768704-79776237	chr6:53931053-53931367	chr15:20481702-22578630	chr13:90861396-90864384	chr10:47541865-47897498	chr10:47541865-47897498	chrY:8414062-8513328	chrY:7187504-7196978	chr4:28944937-28952638	chr3:162513766-162515584			chr6:27158056-27163133	chr5:175954708-175973850							chr2:98234385-98240470	chr2:51926599-51927695										chrX:125662143-130222635
chr8:112294279-112295260	chr9:113243880-113247799	chr6:56516682-56517063	chr15:20564608-20857828	chr14:19435611-20424635	chr10:48654914-49372058	chr10:48816635-49372058	chrY:8630572-8665425	chrY:7206323-7226146	chr4:29226816-29230784	chr3:162553954-162558876			chr6:29496220-29501037	chr5:178408011-178426203							chr2:102232620-102233274	chr2:52749797-52774076										chrX:130300617-138382494
chr8:120154784-120159446	chr9:127261906-127282947	chr6:62208194-62241067	chr15:27404018-27408023	chr14:74239863-74242458	chr10:53203699-53211540	chr10:53203699-53211540	chrY:8717927-8742561	chrY:7272632-7280841	chr4:34781342-34827187	chr3:162569790-162584942			chr6:31746219-31750542	chr5:178542757-178567082							chr2:108855419-108856175	chr2:54565729-54567441										chrX:138439843-140363000
chr8:144705157-144707806	chr10:11505939-11520977	chr6:66399523-66403839	chr15:34730547-34806953	chr14:106243209-106322224	chr10:56448627-56468820	chr10:56448627-56468820	chrY:8803981-8820971	chrY:7334617-7364554	chr4:42762943-42768860	chr3:162591782-162594653			chr6:32412388-32412435	chr5:179225480-179237896							chr2:116662094-116662631	chr2:61724857-61725533										chrX:140449638-141471821
chr9:23363115-23373484	chr10:14072473-14075884	chr6:67009022-67051189	chr15:76884571-76893342	chr14:106272105-106283900	chr10:71281455-71290240	chr10:71281455-71290240	chrY:8857976-8875193	chrY:7382914-7538433	chr4:57540171-57544216	chr3:162600113-162626140			chr6:32596036-32599999	chr6:29496293-29501037							chr2:121797936-121798181	chr2:66505650-66507342										chrX:141590594-141616460
chr9:29094549-29097680	chr10:17820272-18036656	chr6:70979276-70980247	chr16:32573808-33961233	chr14:106693310-106779032	chr10:88873946-89189067	chr10:88873946-89189067	chrY:8899151-9870818	chrY:7600965-7649678	chr4:69374729-69490834	chr3:162718427-162722191			chr6:33924633-33927961	chr6:29910324-29912614							chr2:127674739-127677079	chr2:70125092-70125504										chrX:141955384-142188516
chr9:38916782-39974796	chr10:46976673-48314276	chr6:116551132-116561637	chr16:70152776-70195767	chr14:106801315-106804938	chr11:4970007-4975697	chr11:4970007-4975697	chrY:13942734-27328334	chrY:7782621-7794006	chr4:69375202-69383432	chr3:169947808-169952273			chr6:34501506-34512564	chr6:34501506-34513266							chr2:130242634-130250978	chr2:76773793-76775293										chrX:142189780-142653997
chr9:41600614-41609775	chr10:56452994-56468477	chr6:125243346-125248671	chr16:74372285-74407341	chr15:20481702-22564220	chr11:5791230-5808616	chr11:5791230-5808616	chrY:14035716-14611203	chrY:7882730-7904645	chr4:69402791-69406027	chr3:177294732-177297043			chr6:55826137-55846527	chr6:55826137-55846527							chr2:146866008-146876881	chr2:79076986-79081117										chrX:142696991-144695462
chr9:44243434-44273241	chr10:74778171-74800567	chr6:150514274-150521972	chr16:76539830-76543423	chr15:20582551-20588254	chr11:18951965-18963642	chr11:18951965-18963642	chrY:14083244-14347255	chrY:7956395-8122935	chr4:69417681-69438269	chr3:191064803-191071137			chr6:61880512-61961419	chr6:61880512-61915697							chr2:151033471-151038142	chr2:89141311-89159145										chrX:144921020-145261389
chr9:45350204-45616519	chr10:83955620-83960253	chr6:163678429-163689991	chr16:78372097-78382776	chr15:27404018-27408023	chr11:24443488-24451399	chr11:24443488-24451399	chrY:14355348-14362475	chrY:8126463-8158131	chr4:69456442-69471139	chr3:192875314-192885130			chr6:67011900-67048885	chr6:67006532-67049406							chr2:155819972-155830038	chr2:89160207-89160992										chrX:145390066-145748908
chr9:68186051-68188547	chr10:84051675-84052298	chr7:18123159-18140145	chr17:39422461-39431152	chr15:34730547-34806953	chr11:49709806-49757030	chr11:49709806-49757030	chrY:14399635-14411841	chrY:8161620-8220124	chr4:69456442-69459499	chr3:195413025-195476648			chr6:78973201-79026330	chr6:78973201-79026330							chr2:159959587-159961014	chr2:98155288-98155996										chrX:145872295-146673013
chr9:79770506-79777404	chr10:91075091-91085163	chr7:19938875-19955187	chr17:43651877-43661614	chr15:76884571-76893443	chr11:50325157-50381584	chr11:50325157-50381584	chrY:14443070-14455429	chrY:8229709-8253103	chr4:70129488-70230159	chr4:6682891-6685287			chr6:86229074-86232543	chr6:86229074-86232543							chr2:184085506-184090844	chr2:98234385-98261802										chrX:146679744-147212128
chr9:138214105-138216412	chr10:114112007-114124684	chr7:28188214-28193131	chr17:44165726-44352833	chr15:100416996-100421990	chr11:55368154-55453023	chr11:55368154-55453023	chrY:14463891-14482885	chrY:8256416-8267526	chr4:86976110-86979875	chr4:6895135-6899407			chr6:101934605-101938896	chr6:101934605-101938896							chr2:194690106-194695458	chr2:102232620-102233274										chrX:147242851-150483700
chr10:24377674-24379039	chr10:134242575-134252006	chr7:31312469-31328590	chr17:44292768-44345038	chr16:15048676-15116406	chr12:379138-383727	chr12:379138-383727	chrY:14489087-14509170	chrY:8283165-8303151	chr4:91935141-91935710	chr4:10211258-10233605			chr6:128828178-128829631	chr6:132704751-132712038							chr2:204183654-204191326	chr2:108855419-108856175										chrX:150486962-150840695
chr10:59210505-59210991	chr11:5787560-5809230	chr7:42230885-42233958	chr19:20607860-20715454	chr16:31955076-33629084	chr12:2250042-2255302	chr12:2250042-2255302	chrY:14551758-14576596	chrY:8351107-8386601	chr4:98355696-98357972	chr4:10218284-10221297			chr6:132113933-132118192	chr7:551122-566144							chr2:208353119-208359026	chr2:116662094-116662631										chrX:150840698-151138671
chr10:78257061-78260585	chr11:13483600-13499046	chr7:72465182-72637591	chr19:21745995-21761643	chr16:70152776-70195767	chr12:11218244-11249210	chr12:11218244-11249210	chrY:14596715-14611203	chrY:8426504-8531131	chr4:112297584-112309527	chr4:10225851-10231604			chr6:132707615-132712038	chr7:1265682-1303948							chr2:217956006-217957148	chr2:121797936-121798181										chrX:151654070-153997446
chr11:4250013-4336529	chr11:24244089-24251183	chr7:77474536-77476822	chr19:46624814-46627220	chr16:74372285-74407341	chr12:11507409-11544431	chr12:11507409-11544431	chrY:14619835-14731846	chrY:8554217-8587386	chr4:115179884-115182411	chr4:10399106-10399750			chr7:551122-566144	chr7:1461280-1582561							chr2:220053686-220054288	chr2:127674739-127677079										chrX:153997508-154777564
chr11:4968113-4977082	chr11:50306192-50401843	chr7:95619072-95635584	chr19:52136261-52148589	chr16:76539830-76543423	chr12:33386968-33394779	chr12:33386968-33394779	chrY:14745317-14918236	chrY:8599109-8609735	chr4:119126589-119130617	chr4:34781342-34827187			chr7:936213-955371	chr7:1582799-1586811							chr3:229652-234309	chr2:146866008-146876881										chrY:2655180-24522333
chr11:51352990-51357245	chr11:54965374-55011257	chr7:97385637-97404500	chr19:53520301-53552254	chr16:78372097-78382776	chr13:34135905-34144616	chr13:34135905-34144616	chrY:14945257-14971827	chrY:8630572-8645350	chr4:130066730-130067873	chr4:34786189-34795944			chr7:1458931-1602703	chr7:2508257-2583348							chr3:6650667-6654402	chr2:151033471-151038142										chrY:27197855-27226882
chr11:55374032-55453009	chr11:55376497-55435179	chr7:115178492-115181357	chr19:54557467-54560067	chr17:39422461-39431152	chr13:70738272-70773403	chr13:70738272-70773403	chrY:14978930-14988395	chrY:8717927-8747334	chr4:132491335-132493613	chr4:34801538-34815137			chr7:2503860-2598757	chr7:2747852-2753165							chr3:13141553-13142439	chr2:155795999-155830038										chrY:28650343-28817936
chr12:378728-385091	chr11:58300942-58311500	chr7:126039843-126055212	chr19:54729385-54742441	chr17:44165726-44352833	chr14:19433418-20424635	chr14:19433418-20424635	chrY:15017458-15026992	chrY:8775526-8792393	chr4:138179557-138190388	chr4:86976377-86979875			chr7:2747333-2753021	chr7:4822959-4841660							chr3:65188961-65214533	chr2:159959587-159961014										chrY:57252485-57291788
chr12:8558488-8584672	chr11:103357272-103366988	chr7:142465936-142486548	chr20:52648312-52657045	chr19:20591370-20715454	chr14:74031574-74037725	chr14:74002704-74046489	chrY:15042459-15056706	chrY:8803981-8820971	chr4:142230865-142232729	chr4:98355696-98357972			chr7:4821257-4879009	chr7:10604813-10607874							chr3:98411049-98412859	chr2:184086289-184090844
chr12:9633378-9728292	chr11:123517111-123530718	chr7:145914935-145919273	chr21:44823748-44837614	chr19:21745995-21761643	chr14:106153655-106241579	chr14:106158110-106241579	chrY:15077631-15161456	chrY:8833817-9870818	chr4:151881853-151883780	chr4:115179563-115182411			chr7:6646141-6704332	chr7:13022130-13028215							chr3:98899782-98902205	chr2:194690106-194695458
chr12:11222366-11241532	chr11:128675423-128678696	chr7:146514061-146520817	chr22:20900052-20902833	chr19:46624814-46627220	chr14:106243209-106322216	chr14:106243209-106322216	chrY:15174089-15196244	chrY:13942734-27328334	chr4:161880359-161884900	chr4:116167096-116176930			chr7:13022130-13028215	chr7:56559510-56565278							chr3:99628822-99629567	chr2:204182084-204191326
chr12:11512492-11543386	chr11:128678711-128683727	chr7:154393059-154404159	chr22:22386147-23039571	chr19:52136261-52148589	chr14:106267622-106281776	chr14:106267622-106281776	chrY:15206606-15219732	chrY:14035716-14611203	chr4:168810093-168991736	chr4:133181461-133182854			chr7:42003792-42007071	chr7:57915018-58029912							chr3:124936371-124936911	chr2:208353119-208359026
chr12:45905840-45909537	chr12:375235-385223	chr8:14343269-14349226	chr22:22386147-22453324	chr19:53520301-53552254	chr14:106693310-106782510	chr14:106693310-106782510	chrY:15251316-15880693	chrY:14083244-14347255	chr4:172989464-172992344	chr4:135433186-135435495			chr7:45009325-45018542	chr7:64166968-64169963							chr3:146387602-146390316	chr2:217956006-217957148
chr12:84163290-84165241	chr12:871091-873492	chr8:27463901-27471639	chr22:23041845-23246911	chr19:54557467-54560067	chr14:106785927-106792070	chr14:106801389-106807142	chrY:15826361-15842943	chrY:14399635-14411841	chr4:173424398-173437682	chr4:138180426-138190388			chr7:56559510-56565278	chr7:64717065-64722042							chr3:162718988-162721962	chr2:220053686-220054288
chr12:99795293-99798734	chr12:2251064-2260012	chr8:49845397-49846197	chr22:23041845-23079340	chr19:54729385-54742441	chr14:106801389-106814484	chr14:106810632-106819137	chrY:15915609-15938863	chrY:14443070-14455429	chr4:178375423-178385470	chr4:161047368-161072307			chr7:64717065-64722042	chr7:97838652-97863119							chr3:162765807-162769007	chr3:229652-234726
chr13:53097984-53105785	chr12:8843132-8843701	chr8:85262869-85268668	chr22:23133958-23149351	chr20:52646988-52657045	chr14:106803248-106807142	chr15:20397374-22578630	chrY:15967852-15999556	chrY:14463891-14482885	chr4:179242966-179245468	chr4:162449480-162451497			chr7:73113870-73133241	chr7:98962416-99054289							chr3:177294557-177297446	chr3:6650667-6654402
chr13:72477555-72480556	chr12:10678037-10702076	chr8:88255963-88275814	chr22:23207963-23214846	chr21:44823748-44837614	chr14:106826016-106869182	chr15:20549990-20626694	chrY:16015435-16183512	chrY:14489087-14497776	chr4:181135712-181137720	chr4:168810093-168992269			chr7:97838652-97862987	chr7:100275110-100290435							chr3:187733336-187734773	chr3:13141553-13142439
chr14:74001123-74020979	chr12:11219929-11251705	chr8:114118874-114124833	chr22:24347959-24395353	chr21:47889877-47895321	chr15:20399030-22586951	chr15:34719588-34865864	chrY:16036801-16089503	chrY:14551758-14580077	chr4:185158610-185166833	chr4:172376714-172379203			chr7:98957880-99054360	chr7:100414427-100422169							chr3:194398894-194400230	chr3:21723978-21725811
chr15:30589797-30749429	chr12:11503224-11553849	chr8:121105289-121114615	chr22:24347959-24352476	chr22:20900052-20902833	chr15:20549990-20626694	chr15:76891298-76895240	chrY:16200052-16366638	chrY:14596715-14611203	chr4:186441735-186443771	chr4:172989464-172992344			chr7:100159920-100183580	chr7:128481541-128497170							chr3:196934893-196938053	chr3:65188961-65214533
chr15:76891241-76895775	chr12:38889617-38895306	chr8:128777481-128781722	chr22:24374683-24382266	chr22:22386147-23039571	chr15:34719588-34865864	chr15:100416996-100421990	chrY:16579664-16633803	chrY:14623795-14731846	chr4:187093535-187098178	chr4:173425416-173429556			chr7:100269767-100288552	chr7:141765705-141787190							chr4:2397887-2398377	chr3:98411049-98412859
chr15:84540738-84543550	chr12:66915281-66920747	chr9:10542638-10548235	chr22:24384979-24390254	chr22:22386147-22455495	chr15:76891298-76895240	chr16:19946058-19961733	chrY:16660021-16699277	chrY:14751779-14918236	chr4:187093535-187095911	chr4:185158610-185168158			chr7:128487683-128497224	chr7:149461704-149530155							chr4:6652161-6652800	chr3:98899782-98902205
chr16:14989863-15108587	chr12:85702722-85713707	chr9:23359598-23378488	chrX:155819-164781	chr22:23041845-23246911	chr15:100416996-100421990	chr16:21524776-21593631	chrY:16736378-16750740	chrY:14945257-14959320	chr4:190469737-190686261	chr4:187093535-187098178			chr7:141765705-141789783	chr7:150025915-150114587							chr4:9472560-9476603	chr3:98945571-98949329
chr16:19945650-19967362	chr12:90112809-90128220	chr9:73440858-73446917	chrX:2293218-2294447	chr22:23041845-23079340	chr16:15048752-15125888	chr16:22622737-22709775	chrY:16787104-16844686	chrY:14978930-14988395	chr5:680932-825341	chr4:187093535-187095911			chr7:149458623-149529970	chr7:151968178-151981362							chr4:9477503-9480235	chr3:99628822-99629567
chr16:21515074-21591340	chr12:99791757-99798721	chr9:79769393-79776237	chrX:2701273-58482385	chr22:23116224-23152475	chr16:19946058-19959618	chr16:70152776-70195352	chrY:16860850-16923787	chrY:15017458-15026992	chr5:21450187-21452129	chr4:187214108-187215214			chr7:151969356-151981362	chr7:155242699-155253993							chr4:10392323-10402489	chr3:124931492-124936911
chr16:22557932-22704521	chr12:110827004-110837785	chr9:98231581-98231646	chrX:2703845-3669869	chr22:23240227-23246911	chr16:22622737-22709775	chr16:76539830-76543423	chrY:16941101-16953404	chrY:15077631-15161456	chr5:21972357-22016276	chr5:1842827-1843602			chr7:156387296-156394307	chr8:8231793-8235191							chr4:34780156-34828502	chr3:146387602-146390316
chr16:33300894-33710780	chr13:24148279-24156765	chr9:107629853-107644131	chrX:29194606-30912330	chr22:24347959-24395353	chr16:70152776-70195352	chr16:78372097-78384009	chrY:17078347-17173601	chrY:15181925-15196244	chr5:26797988-26801743	chr5:1924574-1925212			chr7:157574739-157585705	chr8:10467653-10470764							chr4:65719103-65719506	chr3:162718988-162721962
chr16:34466571-34757067	chr13:51070530-51086107	chr10:11505939-11515098	chrX:47350142-49132519	chr22:24347959-24352476	chr16:74372285-74406136	chr17:39422461-39427090	chrY:17210510-17402054	chrY:15206937-15219732	chr5:57323621-57332163	chr5:12811001-12820111			chr8:10467653-10470764	chr8:12235431-12245796							chr4:69382080-69449363	chr3:162765807-162769007
chr17:15543161-15546790	chr13:60620319-60626075	chr10:14072473-14075884	chrX:52641164-52842432	chr22:24356690-24366215	chr16:76539830-76543423	chr17:43593476-43661614	chrY:17518118-17528311	chrY:15251316-15880693	chr5:57956032-57959290	chr5:21286941-21374553			chr8:12235431-12245796	chr8:103994772-103995624							chr4:69452896-69493657	chr3:177294557-177297446
chr17:16657331-16724300	chr13:67171880-67177770	chr10:17820272-18060950	chrX:54456917-54522937	chr22:24374683-24382266	chr16:78372097-78384009	chr17:44166611-44364068	chrY:17557596-17675149	chrY:15524563-15535958	chr5:61748102-61749201	chr5:21450187-21452129			chr8:56362298-56367374	chr8:142487246-142488854							chr4:86976413-86979927	chr3:187733336-187734773
chr17:18355392-18465221	chr13:86322692-86333686	chr10:18127909-18136736	chrX:57394737-57421406	chr22:24384979-24390254	chr17:39422461-39427090	chr18:38260794-38265789	chrY:17679672-22908564	chrY:15554401-15579194	chr5:68832957-69078413	chr5:68823982-70636824			chr8:103994772-103995624	chr8:143584866-143594790							chr4:107604335-107609695	chr3:194398894-194400230
chr17:39423014-39430531	chr13:92304796-92312181	chr10:46971944-48314276	chrX:61931689-154929279	chrX:155819-164781	chr17:43593476-43661614	chr18:51206664-51210494	chrY:17721663-17769944	chrY:15750860-15846734	chr5:70369900-70388844	chr5:78109880-78111897			chr8:142484366-142488854	chr8:143745185-143747146							chr4:116168158-116176964	chr3:196933486-196938053
chr17:43650958-43659882	chr13:93183116-93185735	chr10:52876160-52880819	chrX:62334263-71568513	chrX:2293192-2294057	chr17:44166611-44364068	chr18:63724576-63731731	chrY:17944382-18137755	chrY:15915609-15938863	chr5:81426621-81427446	chr5:81426621-81427446			chr8:143584866-143618884	chr8:144283990-144470943							chr4:161058055-161072119	chr4:2397887-2398269
chr17:44165801-44364214	chr13:104718806-104731070	chr10:53207571-53211449	chrX:81950555-100120500	chrX:2701273-58482385	chr18:38260794-38265789	chr19:20599739-20715454	chrY:18162939-18214557	chrY:15967852-15983119	chr5:83948353-83954294	chr5:104433329-104501210			chr8:143746397-143747279	chr8:144501989-144522388							chr4:161879066-161884729	chr4:6652161-6652800
chr17:44401067-44752300	chr14:24414361-24489269	chr10:56443673-56468127	chrX:112003701-113891368	chrX:2709027-3660175	chr18:51206664-51210494	chr19:21745995-21756699	chrY:18564146-18649114	chrY:15991426-15999556	chr5:87379337-87381964	chr5:108689667-108690428			chr8:144283990-144470943	chr8:144547942-144715432							chr4:163395384-163396406	chr4:9472492-9477103
chr18:38260420-38265389	chr14:52921487-52936174	chr10:83955620-83960253	chrX:118768505-118805069	chrX:10711811-13619448	chr18:63724576-63731731	chr19:43714060-43757766	chrY:18661180-18759873	chrY:16015435-16178221	chr5:127335995-127336608	chr5:112477874-112478394			chr8:144641997-144698898	chr8:144800552-144823736							chr4:166003471-166004657	chr4:10392721-10402173
chr18:76662712-76664866	chr14:60908656-60918857	chr10:114111442-114124684	chrX:123501501-127814642	chrX:41118295-41193160	chr19:20591370-20715454	chr19:52133982-52148589	chrY:18787217-18826874	chrY:16036801-16046537	chr5:127408106-127410278	chr5:117387336-117393761			chr8:144771114-144777521	chr8:144870110-144953875							chr4:173427242-173429726	chr4:34780156-34828502
chr19:8350197-8365067	chr14:74001110-74050209	chr11:5787560-5809230	chrX:142239683-148596676	chrX:46960814-53582270	chr19:21749989-21756699	chr19:53520301-53550020	chrY:19209160-19257976	chrY:16059893-16089503	chr5:137807709-137815469	chr5:127335995-127336884			chr8:144800420-144825290	chr8:144990784-145069561							chr4:182056607-182057107	chr4:65719103-65719506
chr19:20596206-20721237	chr14:90030136-90036911	chr11:16333381-16340673	chrX:149185262-149207110	chrX:49016576-49027973	chr19:52133982-52148589	chr19:56272734-56280740	chrY:19308192-19321909	chrY:16200052-16366638	chr5:140223256-140238355	chr5:140223256-140238355			chr8:144871318-144965971	chr8:145094388-145172193							chr4:186441932-186444110	chr4:69382080-69449363
chr19:52142615-52148197	chr14:90761741-90768400	chr11:19718998-19724521	chrX:151829148-152202330	chrX:49458533-50625804	chr19:53520301-53550020	chr20:52647778-52656780	chrY:19405359-19471862	chrY:16579664-16633803	chr5:140224081-140227727	chr5:140224081-140227727			chr8:144989293-145069534	chr8:145535190-145779806							chr4:189795422-189795843	chr4:69452896-69493657
chr19:53518751-53552433	chr14:106227153-106272898	chr11:24244103-24251183	chrX:152645367-153888988	chrX:56616869-56762455	chr19:54730045-54744378	chr21:10775495-11000494	chrY:21037803-21065541	chrY:16660021-16699277	chr5:140233032-140236697	chr5:140233032-140236697			chr8:145089165-145172193	chr9:79989953-79991038							chr5:1178511-1180425	chr4:86976413-87010825
chr19:54730200-54741319	chr14:106272955-106273366	chr11:50344990-50401843	chrY:105819-114781	chrX:57394737-57407454	chr19:56272734-56280740	chr22:22387815-23039571	chrY:21093704-21101954	chrY:16799611-16844686	chr5:140532210-140536480	chr5:180377549-180430889			chr8:145538299-145779806	chr9:96709839-96719487							chr5:1924651-1925051	chr4:107604335-107613144
chr20:1561580-1593893	chr14:106273397-106328303	chr11:55403569-55444975	chrY:2243218-2244447	chrX:61931689-154929279	chr20:52647778-52656780	chr22:22387815-22452178	chrY:21116119-21127137	chrY:16860850-16924704	chr5:150177065-150222467	chr5:180569334-180569999			chr9:95894886-95900745	chr9:105766637-105768428							chr5:10273972-10274505	chr4:116168158-116176964
chr20:52647808-52658651	chr14:106536990-106849677	chr11:58300942-58311500	chrY:2650450-9905743	chrX:62334263-71544110	chr21:10775495-11000494	chr22:23041845-23233503	chrY:21157960-21190354	chrY:16941101-16953404	chr5:180569334-180569999	chr6:257063-383011			chr9:96709797-96719487	chr9:126125186-126146138							chr5:21450792-21452439	chr4:117367803-117368403
chr21:10736871-10943554	chr15:41798483-41815199	chr11:103357272-103378565	chrY:2654169-2661981	chrX:69964276-69967178	chr21:44824789-44836549	chr22:23046186-23083111	chrY:21192962-21213729	chrY:17019432-17055624	chr6:257063-381382	chr6:29842826-29911563			chr9:105766637-105768503	chr9:127206135-127283502							chr5:23898874-23907193	chr4:161058055-161072119
chr21:44970337-44972812	chr15:76891727-76895185	chr11:128679049-128683727	chrY:2662729-2668387	chrX:73194661-73299318	chr22:22387815-23039571	chr22:23238861-23244636	chrY:21218257-21232106	chrY:17078347-17173601	chr6:520823-521437	chr6:31277103-31278466			chr9:126132630-126146723	chr9:130157727-130195740							chr5:27525045-27526214	chr4:163395384-163396406
chr22:21725998-21845294	chr15:76895208-76895762	chr12:380331-385207	chrY:2686034-2686840	chrX:80991975-99381216	chr22:22387815-22444720	chr22:24276174-24339363	chrY:21620810-21646331	chrY:17210510-17402054	chr6:22051340-22054212	chr6:32492294-32518700			chr9:127206135-127276401	chr9:130462493-130518716							chr5:46273844-46329502	chr4:166003471-166004657
chr22:22386438-22391593	chr15:98368417-98371514	chr12:869095-878988	chrY:2692027-3163644	chrX:123581937-127458236	chr22:23041845-23233503	chr22:24347959-24395353	chrY:21728354-21741886	chrY:17518118-17528311	chr6:26741098-26760122	chr6:32520442-32655047			chr9:130157168-130170158	chr9:131095024-131224189							chr5:57323612-57333211	chr4:173427242-173431568
chr22:24283016-24340785	chr15:101174027-101177966	chr12:10678037-10702076	chrY:2720704-2724619	chrX:134220451-134239948	chr22:23238861-23244636	chr22:24347959-24356029	chrY:21891702-21897239	chrY:17557596-17675149	chr6:29854870-29922112	chr6:32521870-32525762			chr9:130463183-130518716	chr9:131379967-131600694							chr5:63698408-63708388	chr4:182056607-182057107
chrY:6544489-6569337	chr15:101621620-101622581	chr12:11219929-11251668	chrY:2727638-2739400	chrX:144906595-144910904	chr22:24276174-24341422	chr22:24378228-24385038	chrY:21925251-21941550	chrY:17566286-17592932	chr6:29944074-29959730	chr6:32526999-32536327			chr9:131150511-131224189	chr9:135973281-136033080							chr5:78110117-78111731	chr4:186441932-186444110
chrY:24361870-24465374	chr16:1002185-1003554	chr12:11503224-11564511	chrY:2812159-2889968	chrX:149560621-149584759	chr22:24347959-24395353	chrX:2701273-58558885	chrY:22083943-22139059	chrY:17679672-17689592	chr6:32478153-32635610	chr6:32611775-32613953			chr9:131379967-131610191	chr9:136131069-136132633							chr5:83948995-83954795	chr4:189795422-189795789
chrY:24510518-24516992	chr16:6155329-6161794	chr12:11956372-11960166	chrY:3712482-3720521	chrX:151119742-151123002	chr22:24347959-24356029	chrX:2718533-3946172	chrY:22538889-22673325	chrY:17712488-17769944	chr6:32481447-32485232	chr6:32625991-32628304			chr9:131938796-131943440	chr9:136640116-136679457							chr5:90500630-90502051	chr4:190750370-190758628
chrY:25510888-25888906	chr16:17479996-17481773	chr12:22559563-22595283	chrY:4212867-5533805	chrX:152649825-153888988	chr22:24378228-24390063	chrX:4177105-32868014	chrY:22725228-22741626	chrY:17890214-22914876	chr6:32496329-32518700	chr6:32629431-32633253			chr9:132629813-132648267	chr9:137163906-137375773							chr5:98345182-98346514	chr5:1178511-1180425
chrY:25967790-26230511	chr16:19945794-19965862	chr12:38889617-38894981	chrY:6655636-6689174	chrX:152699659-152800297	chrX:2701273-58558885	chrX:6926471-6958070	chrY:22750759-22762102	chrY:18162939-18181952	chr6:32561048-32561842	chr6:35755677-35766009			chr9:135974214-136033080	chr9:138364548-138400021							chr5:104433516-104501134	chr5:1924651-1925051
chrY:26311089-27002736	chr16:58777491-58828793	chr12:59643481-59655161	chrY:6702522-6705162	chrY:105819-114781	chrX:2718533-3946172	chrX:47405763-58558885	chrY:22895292-22908564	chrY:18564146-18649114	chr6:32611775-32613953	chr6:48931359-48938287			chr9:136131119-136132754	chr9:138561588-138691029							chr5:117387250-117393492	chr5:10273972-10274711
chrY:27041129-28175261	chr16:70175862-70197754	chr12:66809643-66819324	chrY:6708486-6719052	chrY:2243192-2244057	chrX:2817050-2842753	chrX:53160314-54320250	chrY:22938108-22948012	chrY:18672062-18712146	chr6:35755133-35767193	chr6:66399435-66404720			chr9:136640116-136679457	chr9:139220511-139758215							chr5:119372212-119382693	chr5:21450792-21452439
chrY:28277692-28438543	chr16:74397973-74456588	chr12:88497575-88501929	chrY:6739508-6742929	chrY:2650450-9905743	chrX:3699542-3860968	chrX:55690389-55743745	chrY:22975773-22991734	chrY:18851423-18973414	chr6:53928757-53934834	chr6:67008270-67048576			chr9:136919523-136925010	chr9:139832158-139875674							chr5:135089825-135123055	chr5:27525045-27526214
	chr16:78371497-78385312	chr12:99791800-99803120	chrY:6777654-6811202	chrY:2654169-2661981	chrX:4177105-32883931	chrX:58024303-58558885	chrY:23020112-23150221	chrY:19048559-19257976	chr6:65347497-65349329	chr6:77439753-77453323			chr9:137165572-137367588	chr9:139916833-139981627							chr5:136855383-136856102	chr5:46273844-46329502
	chr16:81714431-81733268	chr12:110827004-110835771	chrY:6816161-6818661	chrY:2662729-2668387	chrX:6926471-6958070	chrX:61773659-154929279	chrY:23068811-23081474	chrY:19268944-19306462	chr6:77097832-77100233	chr6:100034679-100035281			chr9:138362744-138400091	chr9:139991841-140006432							chr5:147553186-147554186	chr5:57323612-57333211
	chr17:2306557-2316516	chr12:131014862-131023561	chrY:6822965-6836748	chrY:2686034-2686840	chrX:47361099-58558885	chrX:61773659-83403698	chrY:23196033-23293164	chrY:19308192-19321909	chr6:77439753-77453323	chr6:101934606-101938780			chr9:138561588-138691029	chr9:140006432-140008443							chr5:177405947-177407642	chr5:63698408-63701231
	chr17:19592511-19595115	chr13:24148279-24156765	chrY:6874277-6882644	chrY:2692027-2709353	chrX:53160314-53791525	chrX:76282926-76552776	chrY:23402416-23531247	chrY:19336888-19384619	chr6:78878448-78892844	chr6:103737748-103761635			chr9:139220511-139614735	chr9:140087121-140094273							chr6:666535-667756	chr5:83948995-83954795
	chr17:20920489-20924493	chr13:28628330-28632365	chrY:6889883-6895961	chrY:2713629-2715952	chrX:61773659-154929279	chrX:86719327-86760087	chrY:23555606-23605084	chrY:19405359-19443053	chr6:78967838-79035190	chr6:126183401-126186543			chr9:139615162-139618041	chr9:140098616-140220426							chr6:7442689-7443077	chr5:90500630-90502051
	chr17:22227469-22261792	chr13:51070530-51076380	chrY:6900403-6910827	chrY:2727638-2739400	chrX:61773659-80939373	chrX:88475543-92408390	chrY:23859164-23957827	chrY:20820786-20841801	chr6:100034679-100035281	chr6:139603724-139606684			chr9:139618406-139758215	chr9:140321666-140512646							chr6:14745255-14745572	chr5:98345182-98346514
	chr17:26843187-26851501	chr13:61629562-61644179	chrY:6946750-6953960	chrY:2774262-2974966	chrX:76297647-76552776	chrX:89265094-89333889	chrY:23991537-24426065	chrY:21037803-21076632	chr6:101934606-101938780	chr6:165724910-165731907			chr9:139832005-139980385	chr10:50313852-50328494							chr6:18402172-18402672	chr5:98840392-98842842
	chr17:39423089-39428129	chr13:67171789-67177770	chrY:6960318-6970822	chrY:2816787-2827757	chrX:86719327-86730783	chrX:89352943-90015963	chrY:24474702-24514393	chrY:21098818-21127137	chr6:103737748-103761635	chr6:170685930-170687108			chr9:140000147-140220426	chr10:53203986-53218193							chr6:23743525-23745914	chr5:104433516-104502542
	chr17:39429904-39432827	chr13:67514236-67514487	chrY:6980494-6991943	chrY:3712482-3720521	chrX:88475543-92377154	chrX:90254419-90733948	chrY:28467847-28767604	chrY:21166210-21190354	chr6:170484143-170487748	chr7:3610513-3617667			chr9:140260856-140418677	chr10:90793538-90796151							chr6:32455482-32493978	chr5:117387250-117393492
	chr17:43655356-43659975	chr13:92304796-92312181	chrY:7013916-7251190	chrY:4365391-5533805	chrX:89265094-89333889	chrX:90407841-90508458	chrY:28609918-28629893	chrY:21192962-21209341	chr6:170685930-170687108	chr7:13022130-13027694			chr9:140506209-140510427	chr10:123842274-123850174							chr6:32778882-32779506	chr5:119372212-119382693
	chr17:44187491-44212416	chr13:94379253-94384811	chrY:7057476-7105647	chrY:4537974-5362566	chrX:89352943-90015963	chrX:91428554-91538630	chrY:28757760-28767604	chrY:21218257-21232106	chr7:3610182-3617667	chr7:16171977-16173507			chr10:823909-838844	chr10:126714980-126716108							chr6:53929777-53933874	chr5:135089825-135123055
	chr17:44212823-44288442	chr14:24418493-24500632	chrY:7130466-7137905	chrY:6592845-6636780	chrX:90252535-90738502	chrX:91615371-92065189		chrY:21311762-21353991	chr7:15089621-15094667	chr7:38390392-38404467			chr10:42386853-42409579	chr10:134204285-134226633							chr6:55828425-55864120	chr5:147551346-147554186
	chr17:55685971-55689038	chr14:60908656-60918857	chrY:7164954-7171122	chrY:6655636-6689174	chrX:90407841-90508458	chrX:94152907-94190902		chrY:21620810-21646331	chr7:51595384-51598236	chr7:51595384-51598236			chr10:48387788-48390800	chr10:134992933-135216004							chr6:64667235-64668193	chr6:666535-667756
	chr18:560767-566122	chr14:74001110-74049134	chrY:7189762-7196978	chrY:6708486-6732981	chrX:91428554-91538630	chrX:95138113-152163151		chrY:21728354-21741886	chr7:65262109-65281090	chr7:56762171-56767660			chr10:53203986-53217815	chr11:284039-308180							chr6:66402855-66404622	chr6:7442689-7443102
	chr18:44680359-44685935	chr14:90030136-90036911	chrY:7207235-7218484	chrY:6734058-6736621	chrX:94065074-94197731	chrX:120340778-120365909		chrY:21859833-21872481	chr7:70422693-70426071	chr7:76145040-76146170			chr10:105215016-105218363	chr11:362668-618339							chr6:67017494-67041461	chr6:14745255-14745572
	chr18:50905377-50912798	chr14:90761741-90768400	chrY:7245143-7250111	chrY:6739508-6742929	chrX:95134529-151831267	chrX:152600093-153926517		chrY:21891702-21897239	chr7:76145040-76146170	chr7:83050475-83051045			chr10:134206953-134225716	chr11:636496-644614							chr6:67041730-67043483	chr6:18402172-18402672
	chr18:75942107-75950564	chr14:106132754-106272898	chrY:7272632-7280841	chrY:6777654-6802201	chrX:118315378-121886534	chrY:2650450-2905059		chrY:21988888-22139059	chr7:99940126-99943579	chr7:89810750-89811605			chr10:134583672-134624502	chr11:823856-867282							chr6:78967569-79035739	chr6:23743525-23745914
	chr19:20596105-20716153	chr14:106272955-106273289	chrY:7281847-7435746	chrY:6806246-6811202	chrX:127204587-127249744	chrY:2650450-2681831		chrY:22149504-22673325	chr7:100328352-100337114	chr7:93327224-93331420			chr10:134888242-134955825	chr11:892808-902939							chr6:100034580-100035230	chr6:32455482-32489711
	chr19:38079283-38083967	chr14:106273323-106328303	chrY:7341540-7358980	chrY:6812263-6818661	chrX:152699659-153991854	chrY:2683694-2702819		chrY:22708649-22723981	chr7:104465468-104476470	chr7:97396472-97402382			chr10:134992933-135216004	chr11:1019413-1039867							chr6:101935190-101938966	chr6:32778882-32779506
	chr19:42338308-42346470	chr14:106536990-106924839	chrY:7508006-7530628	chrY:6822965-6836748	chrY:2650450-2905059	chrY:2692027-2700528		chrY:22731039-22741626	chr7:109443100-109446682	chr7:109443100-109446682			chr11:270514-308180	chr11:1070833-1091751							chr6:128827962-128834791	chr6:51736175-51736716
	chr19:51809972-51822331	chr15:27402600-27408094	chrY:7599535-7637976	chrY:6840119-6846330	chrY:2650450-2667856	chrY:2713942-2750423		chrY:22754582-22762102	chr7:109449577-109453033	chr7:109449577-109453033			chr11:360811-419706	chr11:1093898-1109047							chr6:132106988-132108390	chr6:53929777-53933874
	chr19:52131799-52148184	chr15:40526432-40529066	chrY:7643962-7649678	chrY:6849375-6896761	chrY:2683694-2702819	chrY:2774557-2785769		chrY:22895292-22908564	chr7:110182025-110188381	chr7:126046015-126050347			chr11:427851-644614	chr11:1239788-1263395							chr6:132375483-132378945	chr6:55828425-55886898
	chr20:52644753-52658593	chr15:41798483-41815199	chrY:7651759-7685202	chrY:6900403-6909660	chrY:2692027-2700528	chrY:2793217-2839357		chrY:22938108-22948012	chr7:126046015-126050347	chr7:133785356-133797785			chr11:823856-929111	chr11:1272821-1325829							chr6:132708163-132712307	chr6:64667096-64668193
	chr21:38850639-38854467	chr15:50919630-50940884	chrY:7659658-7663842	chrY:6913086-6932427	chrY:2704421-2709353	chrY:2865358-2889968		chrY:22975773-22991734	chr7:126272969-126276213	chr7:133792848-133796512			chr11:1072511-1088815	chr11:1767622-1788892							chr6:141549108-141549906	chr6:66402855-66404622
	chr22:16888899-16944203	chr15:76891727-76895185	chrY:7724314-7772955	chrY:6939891-6953960	chrY:2731440-2750423	chrY:2908261-6599325		chrY:23020112-23150221	chr7:133785356-133797785	chr7:141765655-141793874			chr11:1093898-1109047	chr11:1852177-1862139							chr6:165724052-165731496	chr6:67017494-67041665
	chr22:17403935-17404985	chr15:76895208-76906427	chrY:7858899-7870587	chrY:6941716-6945678	chrY:2774557-2785769	chrY:3159200-3163644		chrY:23068811-23081474	chr7:133792848-133796512	chr7:156387104-156394326			chr11:1241848-1263395	chr11:2154293-2200873							chr6:167488211-167489090	chr6:67041730-67047294
	chr22:21301652-21302349	chr15:98363528-98371514	chrY:7904586-7925671	chrY:6960318-6967658	chrY:2793217-2849919	chrY:3673715-3696928		chrY:23196033-23293164	chr7:148073267-148076287	chr7:159117853-159122455			chr11:1272858-1328587	chr11:2398846-2443430							chr7:224306-225981	chr6:72865591-72868178
	chr22:22381591-22457016	chr15:99466715-99467517	chrY:7932095-7936813	chrY:7013916-7435746	chrY:2865358-2874930	chrY:3713948-3720900		chrY:23359247-23378523	chr7:159117259-159122455	chr8:2254053-2263663			chr11:1767622-1788892	chr11:45901978-45953104							chr7:13022326-13028504	chr6:78967569-79035739
	chr22:22565434-22794081	chr15:101527438-101527856	chrY:7956395-8118546	chrY:7013916-7036142	chrY:2908261-6599325	chrY:4079604-4093578		chrY:23402416-23531247	chr8:1836469-1838619	chr8:5595699-5605773			chr11:1852177-1862139	chr11:46348685-46419411							chr7:22434976-22436658	chr6:100034580-100035230
	chr22:22888057-23046052	chr15:101621620-101622581	chrY:8151300-8185667	chrY:7057476-7105647	chrY:3074473-3085681	chrY:5491246-5518908		chrY:23536106-23550531	chr8:5595699-5605773	chr8:8583943-8587680			chr11:2154188-2233951	chr11:48849973-48898413							chr7:28574339-28574954	chr6:101935190-101938966
	chr22:23063020-23145938	chr15:101928355-101930261	chrY:8229709-8253103	chrY:7130466-7137905	chrY:3673715-3696928	chrY:5796615-5830589		chrY:23555606-23605084	chr8:7169490-7752586	chr8:11245534-11246982			chr11:2398846-2438372	chr11:48930950-48959025							chr7:31315876-31318783	chr6:128827962-128829399
	chr22:23146162-23262943	chr15:102013216-102017091	chrY:8256416-8310078	chrY:7164954-7171122	chrY:3713948-3719049	chrY:6620751-9911702		chrY:23859164-23979475	chr8:8583943-8587680	chr8:12231807-12234311			chr11:2439542-2439955	chr11:50327736-50385385							chr7:51595028-51598253	chr6:132375483-132378945
	chr22:24052397-24060551	chr16:1002937-1003554	chrY:8417958-8478894	chrY:7189762-7196978	chrY:4079604-4093578	chrY:6655718-6689174		chrY:23991537-24426065	chr8:9498046-9500579	chr8:17580779-17581786			chr11:45903613-45954281	chr11:61621611-61688705							chr7:64720305-64721665	chr6:132702249-132712307
	chr22:24193102-24204649	chr16:6155328-6158328	chrY:8483430-8491643	chrY:7207235-7251190	chrY:4703353-4725124	chrY:6691563-6696309		chrY:24474702-24514393	chr8:11245534-11246982	chr8:24972790-24990972			chr11:46354019-46417815	chr11:63675772-63688693							chr7:70421545-70425749	chr6:141534847-141549906
	chr22:24354511-24402255	chr16:14893032-14906919	chrY:8500621-8577711	chrY:7226087-7232543	chrY:4874624-4879596	chrY:6705103-6732981		chrY:28460973-28767604	chr8:17580779-17581786	chr8:25066714-25070491			chr11:48849973-48896733	chr11:64358265-64391910							chr7:73829165-73830036	chr6:165724052-165731496
	chr22:32940867-32951458	chr16:15053711-15054345	chrY:8621965-8632215	chrY:7272632-7280841	chrY:6592845-6599325	chrY:6776750-6794355		chrY:28497759-28510918	chr8:21330019-21336286	chr8:40774953-40779468			chr11:48925971-48959025	chr11:64555997-64574200							chr7:73830834-73831200	chr6:167488211-167489090
	chr22:40951230-40953296	chr16:15417030-15482066	chrY:8638878-8646703	chrY:7508006-7530628	chrY:6620751-9911702	chrY:6804110-6823761		chrY:28514799-28529711	chr8:24972790-24991392	chr8:47525748-47568983			chr11:50328136-50385385	chr11:64601238-64695360							chr7:76145065-76149036	chr7:224097-225981
	chr22:40959935-40960806	chr16:16171147-16182916	chrY:8657366-8662627	chrY:7599535-7637976	chrY:6628691-6636780	chrY:6830972-6839144		chrY:28534313-28548485	chr8:25068511-25070491	chr8:58114956-58127952			chr11:61621611-61688705	chr11:65285769-65421892							chr7:81441564-81442115	chr7:13022326-13028504
	chr22:42505673-42563467	chr16:17479996-17481773	chrY:8713734-8751542	chrY:7643962-7649678	chrY:6655718-6689174	chrY:6861156-6879510		chrY:28581419-28590756	chr8:39232200-39386158	chr8:58169820-58170652			chr11:63670724-63688693	chr11:66029275-66141277							chr7:83050732-83051080	chr7:22434976-22436658
	chr22:50294727-50294988	chr16:19945794-19965862	chrY:8775526-8792393	chrY:7651759-7685202	chrY:6691563-6696309	chrY:6887743-6893402		chrY:28609918-28629893	chr8:40774953-40779191	chr8:85261383-85268606			chr11:64358265-64391910	chr11:66608521-66634397							chr7:93541965-93542465	chr7:28574339-28575109
	chr22:50295037-50296515	chr16:32906363-33796740	chrY:8803981-8823054	chrY:7659658-7669806	chrY:6705103-6737837	chrY:6900403-6908123			chr8:58117905-58127952	chr8:96875767-96877398			chr11:64555997-64574200	chr11:67033024-67077712							chr7:126048572-126051476	chr7:31314724-31323316
	chr22:51073265-51090992	chr16:48902061-48916593	chrY:8847181-8883929	chrY:7724314-7747727	chrY:6776750-6794355	chrY:6956002-6969048			chr8:60997355-61007451	chr8:115079313-115080702			chr11:64597001-64695360	chr11:67144058-67276235							chr7:148074379-148076266	chr7:51595028-51598253
	chrX:168546-168554	chr16:69876533-69884341	chrY:8893090-8896846	chrY:7790883-7794006	chrY:6804110-6823761	chrY:6980494-7009039			chr8:96875767-96877398	chr9:10404569-10405121			chr11:65337506-65421892	chr11:67765056-67819515							chr7:158046658-158047286	chr7:64720305-64722365
	chrX:390150-401509	chr16:74384244-74456588	chrY:8898121-8903676	chrY:7858899-7868376	chrY:6830972-6839144	chrY:7022047-7052051			chr8:102621326-102626772	chr9:17910230-17911609			chr11:65541426-65563481	chr11:71932709-71951692							chr8:594761-599201	chr7:70421545-70425749
	chrX:537158-540066	chr16:78371497-78379662	chrY:9030839-9073289	chrY:7937485-7945202	chrY:6841582-6846330	chrY:7057476-7075668			chr8:112294200-112296322	chr9:22496980-22502682			chr11:66024796-66064850	chr11:118769550-118800302							chr8:4122961-4124156	chr7:73829165-73830036
	chrX:614726-614840	chr16:89803450-89804291	chrY:9100624-9148336	chrY:7956395-8118546	chrY:6858114-6882588	chrY:7084995-7097970			chr8:113079439-113085344	chr9:23363290-23377405			chr11:66095967-66141277	chr11:134602333-134606676							chr8:11245641-11247049	chr7:73830834-73831200
	chrX:802538-802882	chr17:20920489-20924493	chrY:9439346-9448075	chrY:8125182-8144473	chrY:6887743-6893402	chrY:7101676-7112813			chr8:120020615-120022027	chr9:38809072-46933102			chr11:66616357-66639263	chr12:377904-385793							chr8:12232534-12249892	chr7:76146214-76149036
	chrX:817312-827222	chr17:25617643-25630989	chrY:9758218-9769571	chrY:8161620-8220124	chrY:6900403-6908123	chrY:7153362-7158375			chr8:120155854-120160545	chr9:79770277-79776875			chr11:67034744-67088720	chr12:1702724-1703226							chr8:32682950-32691109	chr7:81441715-81442115
	chrX:892246-918803	chr17:26843187-26844960	chrY:9776626-9819255	chrY:8229709-8253103	chrY:6937136-6943824	chrY:7164954-7171122			chr8:127192555-127194338	chr9:104716800-104723933			chr11:67137727-67276235	chr12:11506486-11544513							chr8:39251030-39387179	chr7:83050732-83051080
	chrX:986336-995011	chr17:39423089-39428129	chrY:13238871-27328334	chrY:8256416-8306361	chrY:6956002-6964362	chrY:7190951-7194781			chr8:131850882-131852813	chr9:113024861-113029891			chr11:67765056-67821036	chr12:29650742-29650899							chr8:40773508-40779338	chr7:93541899-93542465
	chrX:1024439-1104089	chr17:39429904-39432827	chrY:13992304-14031565	chrY:8414062-8490256	chrY:6991884-7009039	chrY:7229497-7235621			chr9:514396-525999	chr9:129520645-129523049			chr11:71938846-71951692	chr12:37988468-38074137							chr8:42191238-42193599	chr7:126049273-126051369
	chrX:1374727-1452793	chr17:43655356-43659826	chrY:14032979-14618560	chrY:8491584-8499534	chrY:7013916-7533829	chrY:7259988-7283044			chr9:642467-647648	chr9:138214435-138217609			chr11:118764407-118800302	chr12:49931585-49952668							chr8:47406292-47407676	chr7:141772628-141786794
	chrX:1459623-1520130	chr17:44046201-44049867	chrY:14032979-14040625	chrY:8504257-8534908	chrY:7022047-7052051	chrY:7329797-7533829			chr9:645871-647648	chr10:6655337-6663894			chr11:134602333-134606676	chr12:85449465-85450291							chr8:49093540-49093898	chr7:148074379-148084632
	chrX:1520755-1525741	chr17:44187491-44292676	chrY:14049410-14060373	chrY:8563889-8581738	chrY:7055218-7075668	chrY:7403750-7411996			chr9:10404569-10405121	chr10:7077442-7077999			chr12:377904-384792	chr12:120536783-120541599							chr8:75356488-75366830	chr7:155139614-155141020
	chrX:2018755-2019962	chr17:55685971-55689038	chrY:14065215-14070796	chrY:8623710-8632215	chrY:7101676-7108718	chrY:7450517-7500794			chr9:17910230-17911609	chr10:17787799-17892298			chr12:1702912-1703226	chr12:121174765-121180129							chr8:103994775-103996519	chr7:156387237-156394309
	chrX:2302148-2302277	chr18:44680359-44687329	chrY:14083244-14101683	chrY:8638878-8650605	chrY:7153362-7158375	chrY:7512591-7521926			chr9:22496980-22502682	chr10:26999121-27001865			chr12:11506486-11544513	chr12:123329439-123350118							chr8:112290740-112303321	chr7:158046709-158047286
	chrX:2376091-2382364	chr18:46944470-46957803	chrY:14103725-14115267	chrY:8657366-8662627	chrY:7164954-7171122	chrY:7535489-7666993			chr9:35981195-35981706	chr10:46654541-47692432			chr12:28990214-28994699	chr12:123412057-123490127							chr8:120155591-120161140	chr8:0-0
	chrX:5670173-5679969	chr18:50905500-50912798	chrY:14128022-14158494	chrY:8684081-8688482	chrY:7190951-7194781	chrY:7600965-7613640			chr9:71738651-71741644	chr10:46965832-47207893			chr12:37988387-38197095	chr12:132623625-132626395							chr8:137156450-137164996	chr8:594761-599201
	chrX:5946776-5946789	chr19:6483272-6491585	chrY:14177167-14323483	chrY:8726453-8747334	chrY:7229497-7235621	chrY:7706761-7722591			chr9:113024861-113029891	chr10:47540379-47682045			chr12:49931585-49956941	chr12:133055791-133202428							chr8:138742985-138743769	chr8:4122961-4124156
	chrX:6671995-6673104	chr19:20596105-20716153	chrY:14362416-14366066	chrY:8847181-8883929	chrY:7259988-7283044	chrY:7724314-7749982			chr9:139109801-139160217	chr10:48939332-49372058			chr12:100289030-100291766	chr13:111292285-111306632							chr9:22496651-22502805	chr8:11245641-11247568
	chrX:7124020-7124680	chr19:21115359-21126554	chrY:14411782-14416992	chrY:8898121-9095342	chrY:7292452-7307232	chrY:7775361-7798218			chr10:4290175-4291552	chr10:56448129-56468820			chr12:121163373-121182887	chr13:113520615-113554752							chr9:36363007-36363701	chr8:12231610-12249839
	chrX:7156021-7161408	chr19:22152764-22167670	chrY:14491509-14541016	chrY:9100624-9148336	chrY:7403750-7411996	chrY:7820721-7865251			chr10:6655337-6663547	chr10:59209815-59211696			chr12:122213899-122261456	chr13:114638699-114918013							chr9:71733603-71743100	chr8:32682950-32691109
	chrX:8502087-8513624	chr19:52131799-52154905	chrY:14542625-14545974	chrY:9758218-9769571	chrY:7450517-7500794	chrY:7840258-7851407			chr10:7077442-7077999	chr10:61362016-61364752			chr12:123329439-123350118	chr14:19000480-19068574							chr9:71895608-71896145	chr8:39251030-39387179
	chrX:8695656-8696525	chr20:52644517-52658593	chrY:14590617-14594971	chrY:9777659-9819255	chrY:7512591-7521926	chrY:7866939-7873283			chr10:26999121-27001865	chr10:71279343-71290966			chr12:123430477-123490127	chr14:24453366-24464730							chr9:89154979-89155694	chr8:39885658-39890357
	chrX:10631502-10631759	chr20:60548070-60559071	chrY:14623795-14627648	chrY:9842906-9870818	chrY:7535489-7666993	chrY:7904586-7920517			chr10:46691599-47703210	chr10:88873946-89260644			chr12:132976335-133011202	chr14:65201246-65219505							chr9:101308111-101311079	chr8:40774744-40779338
	chrX:11146365-11148148	chr21:38850639-38854476	chrY:14630265-14643167	chrY:13139952-13213533	chrY:7706761-7722591	chrY:7925527-7948880			chr10:51910126-51911085	chr10:100688827-100696856			chr12:133054609-133202816	chr14:100605465-100616605							chr9:131410039-131413885	chr8:42191238-42193599
	chrX:18235874-18243303	chr21:46341065-46344733	chrY:14692143-14703288	chrY:13942734-27328334	chrY:7724314-7749982	chrY:7995120-8227992			chr10:56448129-56468820	chr10:107995984-107997755			chr13:111292900-111306632	chr14:103535336-103609381							chr9:131701052-131701526	chr8:47406292-47407676
	chrX:19382821-19397495	chr22:16888899-17034540	chrY:14731787-14744760	chrY:13992304-14031565	chrY:7782621-7798218	chrY:7995120-8024756			chr10:59209815-59211696	chr10:114112770-114116303			chr13:113528876-113554752	chr14:104546893-104661739							chr10:53204509-53211449	chr8:49093540-49093898
	chrX:21956780-21965250	chr22:22381591-22457016	chrY:14750020-14918236	chrY:14032979-14619894	chrY:7820721-7857010	chrY:8148164-8156079			chr10:78256384-78258722	chr10:124345340-124351639			chr13:114503821-114527420	chr14:104745918-104776114							chr10:114113589-114116575	chr8:75364528-75366723
	chrX:21974420-21977221	chr22:22552843-22700832	chrY:14787425-14818938	chrY:14032979-14040625	chrY:7840258-7851407	chrY:8158505-8227992			chr10:78256384-78257127	chr10:132909222-132912529			chr13:114639782-114905776	chr14:105153405-105272699							chr11:81857259-81863174	chr8:94072301-94076448
	chrX:23757514-23758921	chr22:22898132-23046052	chrY:14822355-14835191	chrY:14065215-14070796	chrY:7866939-7876083	chrY:8254725-8288063			chr10:84128056-84129460	chr11:4968031-4975893			chr14:24447448-24464730	chr14:105318415-105362199							chr12:378709-384792	chr8:103994775-103996519
	chrX:28653060-28653130	chr22:23063020-23155469	chrY:14951146-14972924	chrY:14092617-14101683	chrY:7915542-7920517	chrY:8301266-8306361			chr10:107995984-107997755	chr11:5760812-5762400			chr14:73694217-73735366	chr14:105393707-105403677							chr12:38009843-38016494	chr8:112294125-112296209
	chrX:28851967-28860157	chr22:23155630-23258438	chrY:15015087-15030652	chrY:14103725-14115267	chrY:7925527-7939818	chrY:8332995-8340587			chr10:122227183-122228352	chr11:5785900-5809231			chr14:103390232-103400278	chr14:105420171-105649737							chr13:72477975-72480478	chr8:120156014-120161140
	chrX:29160629-29160667	chr22:24052397-24060551	chrY:15135273-15181984	chrY:14139357-14158494	chrY:7995120-8238661	chrY:8368530-8374546			chr10:124347712-124351639	chr11:5793118-5799891			chr14:103979260-104018613	chr14:105694903-105969366							chr14:40615179-40617049	chr8:137156450-137164996
	chrX:29173726-29174711	chr22:24193042-24204649	chrY:15206606-15612794	chrY:14177167-14276574	chrY:8018570-8028897	chrY:8405256-8415796			chr11:4968603-4975893	chr11:18949830-18962656			chr14:104545285-104661739	chr14:106697858-106781254							chr14:82499370-82501034	chr8:138742985-138743769
	chrX:29276308-29281854	chr22:32940867-32953381	chrY:15318990-15354316	chrY:14362416-14366066	chrY:8148164-8156079	chrY:8417958-8548788			chr11:5760812-5762400	chr11:48327681-48328037			chr14:104757304-104776114	chr14:106782057-106822540							chr14:106188230-106323676	chr9:22496651-22502805
	chrX:29475734-29482894	chr22:35614937-35667287	chrY:15394011-15428785	chrY:14399635-14430226	chrY:8254725-8283224	chrY:8558983-8581738			chr11:5785900-5809087	chr11:49709806-49754436			chr14:105151165-105201412	chr15:20406611-22652214							chr14:106792209-106810656	chr9:36363007-36363701
	chrX:29507873-29511327	chr22:40947309-40953328	chrY:15563860-15583042	chrY:14471236-14489146	chrY:8301266-8313107	chrY:8585438-8595183			chr11:5786897-5799891	chr11:50070359-50124141			chr14:105236727-105272699	chr15:40626091-40667815							chr15:20263941-22589211	chr9:71741217-71743100
	chrX:29563351-29563501	chr22:40960049-40960806	chrY:15621328-15634413	chrY:14491509-14541016	chrY:8332995-8340587	chrY:8596924-8609735			chr11:5807951-5809087	chr11:50367299-50382464			chr14:105283159-105297232	chr15:68112350-68124665							chr16:62544465-62550681	chr9:71895608-71896145
	chrX:29639096-29642301	chr22:42505094-42546405	chrY:15734726-15833499	chrY:14542625-14545974	chrY:8386542-8390843	chrY:8623710-8645350			chr11:5876105-5883407	chr11:55368154-55453109			chr14:105318415-105365156	chr15:74219052-74222613							chr17:44163925-44369335	chr9:89154979-89155745
	chrX:29992391-30066939	chr22:50295037-50296515	chrY:15851903-15870083	chrY:14604161-14618560	chrY:8405256-8415796	chrY:8684440-8705297			chr11:5881091-5883407	chr11:66712149-66713245			chr14:105420477-105728979	chr15:75631839-75657071							chr19:20612645-20717536	chr9:96500697-96501599
	chrX:30336500-30338990	chr22:50959443-50973095	chrY:15928969-15935111	chrY:14623795-14627648	chrY:8426504-8548788	chrY:8742502-8753522			chr11:7815017-7826827	chr11:69982576-69983274			chr14:105779305-105969366	chr15:86067963-86069045							chr20:52648368-52657797	chr9:101308111-101311079
	chrX:30344489-30348154	chrX:390150-401509	chrY:16017052-16134958	chrY:14638281-14648321	chrY:8541952-8548788	chrY:8776070-8782254			chr11:18949830-18962656	chr11:104271434-104273116			chr14:106697858-106774755	chr15:90768942-90772039							chr22:22386471-23027209	chr9:131412549-131413885
	chrX:31171005-31173700	chrX:537158-540066	chrY:16039903-16054151	chrY:14747161-14972924	chrY:8556453-8572195	chrY:8787052-8794018			chr11:29008114-29012426	chr11:128682715-128683229			chr14:106782057-106822540	chr15:91382634-91503871							chr22:23041862-23240463	chr9:131701052-131701526
	chrX:31456266-31458820	chrX:553069-562270	chrY:16072403-16077956	chrY:14822355-14835191	chrY:8585438-8595183	chrY:8803981-8809749			chr11:30172734-30176799	chr12:378043-384730			chr15:20428420-22493269	chr16:103416-149287							chr22:23240463-23246298	chr10:53204509-53211449
	chrX:31889319-31897371	chrX:802387-802882	chrY:16195735-16205613	chrY:14885483-14896112	chrY:8623710-8645350	chrY:8875134-8880966			chr11:47061829-47063484	chr12:867299-873981			chr15:23889844-23893463	chr16:212649-235342							chr22:24284872-24289747	chr10:114113589-114116575
	chrX:32191026-32191298	chrX:802988-803461	chrY:16213199-16220078	chrY:15015087-15030652	chrY:8684440-8728889	chrY:8899151-9074569			chr11:48327681-48328037	chr12:2245672-2257699			chr15:42134065-42187492	chr16:310005-316900							chrX:5055651-5057251	chr12:378709-384792
	chrX:32216467-32216815	chrX:817312-827222	chrY:16230525-16374280	chrY:15056647-15085596	chrY:8742502-8753522	chrY:9077098-9420713			chr11:49709806-49765362	chr12:11218857-11250356			chr15:68112350-68124665	chr16:318761-347850							chrX:32987380-32988280	chr13:72477975-72480478
	chrX:32796008-32802267	chrX:986336-995011	chrY:16385082-16400599	chrY:15206606-15589579	chrY:8779920-8794018	chrY:9077098-9081569			chr11:66712149-66713245	chr12:11508896-11547071			chr15:72101087-72106363	chr16:409617-638574							chrX:78922245-78924395	chr14:40615179-40617049
	chrX:32987572-32988172	chrX:1024439-1104089	chrY:16495813-16508870	chrY:15521286-15535958	chrY:8803981-8809749	chrY:9089968-9102824			chr11:69982576-69983274	chr12:11547368-11568754			chr15:74217224-74222202	chr16:660060-785279							chrX:95050995-95051395	chr14:82499370-82501034
	chrX:41773376-41774100	chrX:1385179-1398272	chrY:16512643-16548997	chrY:15562036-15583042	chrY:8868870-8878343	chrY:9148277-9161980			chr11:89545663-89570712	chr12:23939498-23939958			chr15:75042132-75129609	chr16:809330-847743							chrX:101056196-101060577	chr14:106175202-106323676
	chrX:43829302-43838980	chrX:2018755-2019981	chrY:16563121-16586092	chrY:15606066-15612794	chrY:8899151-9074569	chrY:9375519-9408305			chr11:104271434-104273116	chr12:33386650-33393041			chr15:75483327-75533633	chr16:849148-892804							chrX:144422210-144424409	chr14:106792209-106810656
	chrX:47029779-47042155	chrX:2302148-2302277	chrY:16594559-16611055	chrY:15750860-15800810	chrY:9063005-9072145	chrY:9411032-9417982			chr11:104316277-104320191	chr12:38454054-38534191			chr15:75631587-75656978	chr16:1024588-1509326							chrX:154790144-154797420	chr15:20583532-22589211
	chrX:74076770-74088642	chrX:2376091-2382364	chrY:16637127-16640171	chrY:15810622-15813649	chrY:9077098-9081569	chrY:9424880-9812906			chr11:107239127-107242769	chr12:48708786-48710561			chr15:77898636-77951555	chr16:1536047-1584377							chrY:0-0	chr16:34442125-34747045
	chrX:74697128-74697136	chrX:2434330-2434338	chrY:16651681-16656485	chrY:15820857-15833499	chrY:9087381-9102824	chrY:9789102-9807640			chr11:128682715-128683229	chr12:60521838-60525028			chr15:90167736-90216647	chr16:1814964-1842454							chrY:2655180-3667860	chr16:62544465-62550681
	chrX:75644024-75655966	chrX:2680070-2681831	chrY:16660021-16672957	chrY:15851903-15870083	chrY:9109245-9166214	chrY:9858597-9870818			chr11:134603570-134606668	chr12:60523110-60525028			chr15:91394620-91462406	chr16:1866482-1877558							chrY:4084431-6093865	chr17:44163925-44576787
	chrX:75678322-75681457	chrX:5667734-5679969	chrY:16694952-16697339	chrY:15874352-15880693	chrY:9148277-9161980	chrY:9922240-10084438			chr12:867299-873981	chr12:69255756-69256435			chr15:91493059-91504181	chr16:2014665-2350828							chrY:6188693-6442434	chr19:20612645-20717673
	chrX:75697676-75697774	chrX:6495413-6497001	chrY:16698128-16732192	chrY:15928969-15935111	chrY:9375519-9391115	chrY:13135703-14038605			chr12:2246903-2257699	chr12:70874117-70877790			chr16:103416-148531	chr16:2472391-2582943							chrY:6630931-10702834	chr19:35661787-35665573
	chrX:76330366-76378644	chrX:6672308-6673104	chrY:16713347-16716440	chrY:16017052-16020993	chrY:9411032-9417982	chrY:13264458-13552367			chr12:9637323-9708791	chr12:84593173-84595545			chr16:309950-347850	chr16:3012309-3026956							chrY:13132024-26249863	chr20:52648368-52657797
	chrX:76921745-76933081	chrX:6697497-6699112	chrY:16733198-16740256	chrY:16057198-16178221	chrY:9424880-9819255	chrY:13304448-13331364			chr12:9637323-9640444	chr12:90488050-90491420			chr16:409617-634475	chr16:3611347-3650004							chrY:26646013-28818813	chr22:22386471-23027209
	chrX:76956625-76960121	chrX:7039787-7041458	chrY:16777411-16782197	chrY:16072403-16077956	chrY:9470454-9650194	chrY:13662248-13800407			chr12:9659522-9662941	chr12:99794247-99796093			chr16:669829-785279	chr16:3701286-3707191							chrY:58022491-59032197	chr22:23041862-23240463
	chrX:79236574-79251140	chrX:7043240-7064710	chrY:16802420-16830229	chrY:16198621-16205613	chrY:9851533-9856926	chrY:13988156-13992363			chr12:9663914-9687190	chr12:100289493-100291744			chr16:809330-847871	chr16:4359975-4408462								chr22:23240463-23246298
	chrX:79993825-79996293	chrX:8695656-8696525	chrY:16844627-16850724	chrY:16213199-16221787	chrY:9858597-9870818	chrY:14001461-14008067			chr12:9687840-9691488	chr12:102102706-102105760			chr16:849148-892804	chr16:4410985-4443542								chr22:24276396-24289747
	chrX:80737643-80758906	chrX:11146365-11147544	chrY:16853126-16857841	chrY:16238402-16366638	chrY:9922240-10084438	chrY:14017445-14028003			chr12:11218857-11250356	chr12:132059259-132061211			chr16:1022326-1508125	chr16:4942016-4952487								chr22:24344518-24395367
	chrX:82719170-82727773	chrX:21956780-21964821	chrY:16870865-16887545	chrY:16529788-16548997	chrY:13135703-14038605	chrY:14045051-25767784			chr12:11508896-11544431	chr13:19956263-20109048			chr16:1544302-1584377	chr16:19124414-19130974								chrX:5055651-5057251
	chrX:85290727-85293435	chrX:21974420-21977221	chrY:16914231-16923787	chrY:16563121-16613079	chrY:13264458-13552367	chrY:14097539-14101683			chr12:27648376-27654856	chr13:27050158-27051657			chr16:1807780-1842454	chr16:20546546-20550347								chrX:32987380-32988280
	chrX:85338466-85345217	chrX:23757514-23758921	chrY:16925092-16937756	chrY:16637127-16640171	chrY:13304448-13331364	chrY:14105455-14607374			chr12:31270062-31339371	chr13:34135905-34144616			chr16:1996348-1997858	chr16:31226691-31228347								chrX:67123976-67129426
	chrX:88618832-88647429	chrX:28653060-28653130	chrY:16939276-16946597	chrY:16660021-16672957	chrY:13662248-13800407	chrY:14139357-14158494			chr12:33386650-33393041	chr13:39057475-39059903			chr16:2014665-2347939	chr16:33855293-33935949								chrX:78922245-78924395
	chrX:90824099-90911389	chrX:28693580-28693803	chrY:16950049-16955686	chrY:16698128-16711877	chrY:13988156-13992363	chrY:14186242-14200059			chr12:34209715-34216776	chr13:70736350-70774917			chr16:2472391-2590015	chr16:34459710-34756843								chrX:95050995-95051395
	chrX:92182920-92203593	chrX:28775901-28775910	chrY:16992536-17008216	chrY:16717655-16732192	chrY:14001461-14008067	chrY:14220281-14262214			chr12:60521838-60525028	chr13:72478370-72479614			chr16:3012309-3026956	chr16:35200157-35285609								chrX:144422210-144424409
	chrX:98385656-98407829	chrX:28919903-28921808	chrY:17009355-17021809	chrY:16733198-16740256	chrY:14017445-14028003	chrY:14268827-14282839			chr12:60523110-60525028	chr13:72807958-72811050			chr16:3611347-3650004	chr16:46466319-46500989								chrX:154781651-154797420
	chrX:100529162-100535706	chrX:29114564-29117746	chrY:17040243-17045128	chrY:16743429-16747852	chrY:14045051-25767784	chrY:14315903-14325846			chr12:60753544-60757401	chr13:72845784-72846839			chr16:4343616-4443165	chr16:57773040-57796129								chrY:0-0
	chrX:103277015-103328582	chrX:29160655-29160667	chrY:17050565-17057042	chrY:16777411-16782197	chrY:14047151-14215734	chrY:14359488-14367627			chr12:70874117-70878160	chr13:114032378-114034167			chr16:4941397-4945295	chr16:58056881-58083453								chrY:2655180-3667860
	chrX:107110721-107112209	chrX:29173726-29174711	chrY:17072842-17078406	chrY:16805807-16830229	chrY:14091014-14101683	chrY:14376392-14389705			chr12:132130659-132135146	chr14:19376762-20424635			chr16:19124414-19127347	chr16:67218242-67351698								chrY:4084431-6477392
	chrX:107817109-107820743	chrX:29374796-29374904	chrY:17152468-17406131	chrY:16833742-16850724	chrY:14139357-14158494	chrY:14399635-14404271			chr12:133717391-133770831	chr14:20554153-20555036			chr16:19945732-19966353	chr16:67678157-67712018								chrY:6630931-10702834
	chrX:110356325-110356412	chrX:29507879-29511327	chrY:17419510-17673230	chrY:16870865-16878709	chrY:14186242-14200059	chrY:14411782-14416992			chr13:27050158-27051657	chr14:22881784-22883124			chr16:20546546-20551546	chr16:83999136-84000138								chrY:13656660-21152701
	chrX:110553228-110554039	chrX:29639096-29642471	chrY:17461517-17466144	chrY:16911614-16923787	chrY:14220281-14262214	chrY:14443070-14455429			chr13:32532810-32538793	chr14:24453256-24462724			chr16:31226691-31228347	chr16:84227675-84231524								chrY:21152731-21154426
	chrX:115133384-115156164	chrX:31171005-31173700	chrY:17470132-17475692	chrY:16925092-16937756	chrY:14265455-14568483	chrY:14474229-14568483			chr13:34135905-34144616	chr14:70687882-70689106			chr16:34459456-34756843	chr16:87718696-87724376								chrY:21154466-26249863
	chrX:115324788-115348699	chrX:31456581-31458820	chrY:17563571-17592932	chrY:16939276-16946597	chrY:14315903-14325846	chrY:14484185-14489146			chr13:35671748-35697971	chr14:74022265-74045365			chr16:46466319-46499859	chr16:88491146-88620640								chrY:26646013-28818813
	chrX:115751421-115751502	chrX:31725678-31734779	chrY:17719755-17735916	chrY:16950049-16964374	chrY:14359488-14367627	chrY:14571848-14582996			chr13:39057475-39059903	chr14:82499093-82503089			chr16:58053730-58083789	chr16:88748230-89061812								chrY:58022491-59032197
	chrX:118860078-118864980	chrX:31889319-31897371	chrY:17759416-24515425	chrY:17009355-17021809	chrY:14376392-14391909	chrY:14587359-14594971			chr13:57759370-57787738	chr14:85297378-85302102			chr16:67179403-67351698	chr16:89103299-89147614
	chrX:118913934-118914953	chrX:32103890-32104259	chrY:17890214-18149695	chrY:17050565-17055624	chrY:14399635-14404271	chrY:14623795-14645755			chr13:57760478-57779293	chr14:106197972-106251205			chr16:67677877-67709524	chr16:89221179-89270486
	chrX:119342470-119345094	chrX:32191030-32191298	chrY:18225784-18237916	chrY:17072842-17078406	chrY:14411782-14418705	chrY:14668834-14701185			chr13:57779537-57781936	chr14:106251824-106322224			chr16:70474160-70515744	chr16:89985131-89993878
	chrX:119611841-119612557	chrX:32213518-32216815	chrY:18255453-18557853	chrY:17080905-17112278	chrY:14443070-14455429	chrY:14703229-14710331			chr13:70736936-70774917	chr14:106263691-106273336			chr16:72992667-72993925	chr17:1389-51088
	chrX:119697627-119697750	chrX:32796008-32800941	chrY:18729261-18771507	chrY:17152468-17210569	chrY:14560964-14568483	chrY:14729108-14782352			chr13:72845784-72846839	chr14:106278883-106284637			chr16:75138788-75151593	chr17:289708-400959
	chrX:119799049-119802136	chrX:32987572-32988172	chrY:18803306-18826874	chrY:17297972-17406131	chrY:14576544-14582996	chrY:14813471-14994663			chr13:76108024-76119373	chr14:106297963-106304505			chr16:83999136-84004115	chr17:3561311-3569254
	chrX:121960454-121960475	chrX:37242816-37266818	chrY:18851423-18885936	chrY:17419510-17671177	chrY:14596715-14607374	chrY:15017473-15029835			chr13:81806242-81814772	chr14:106305085-106319539			chr16:84227675-84230600	chr17:8045566-8056606
	chrX:122564898-122572744	chrX:41709086-41713657	chrY:18955226-18964339	chrY:17461517-17466144	chrY:14623795-14645755	chrY:15050473-15089206			chr14:19433418-19438710	chr14:106313009-106318032			chr16:88491146-88621200	chr17:9133857-9148689
	chrX:123017894-123018369	chrX:41773376-41774100	chrY:19057018-19105855	chrY:17584045-17589348	chrY:14668834-14701185	chrY:15103922-15111821			chr14:19457871-19469923	chr14:106693310-106782510			chr16:88742949-88989636	chr17:17697306-17752809
	chrX:123486565-123488045	chrX:43831552-43832902	chrY:19118904-19125838	chrY:17673171-24515425	chrY:14729108-14761893	chrY:15138637-15146222			chr14:20198936-20399900	chr14:106786148-106816774			chr16:88989838-88993911	chr17:18004845-18031368
	chrX:123497136-123501355	chrX:47029779-47042155	chrY:19130954-19172639	chrY:17718637-17738660	chrY:14801615-15089206	chrY:15229308-15278224			chr14:21353423-21417411	chr15:20397374-22669111			chr16:89643014-89656545	chr17:18127592-18184457
	chrX:123753050-123753058	chrX:50358214-50358252	chrY:19332407-19357883	chrY:17890214-18149695	chrY:14818052-14825618	chrY:15280916-15297753			chr14:22050285-22055732	chr15:20551887-20624481			chr16:89984575-89995790	chr17:27889963-27947425
	chrX:126334888-126428734	chrX:57037098-57045700	chrY:19384560-21041863	chrY:18168273-18170084	chrY:14879371-14896112	chrY:15303303-15330192			chr14:70017627-70022160	chr15:22413827-22547860			chr17:1389-51088	chr17:42392042-42437000
	chrX:128428081-128428622	chrX:69111882-69117995	chrY:21061863-21081277	chrY:18225784-18237916	chrY:14953183-14967638	chrY:15357274-15387008			chr14:74002704-74013447	chr15:24055644-24061210			chr17:287363-404537	chr17:42834753-42872361
	chrX:128606801-128607870	chrX:69343777-69351806	chrY:21138281-21142135	chrY:18256526-18557853	chrY:15103922-15111821	chrY:15394011-15428785			chr14:74034819-74163404	chr15:27403365-27409202			chr17:648157-649067	chr17:43906973-43924010
	chrX:128822766-128823010	chrX:69966799-69977293	chrY:21216115-21225652	chrY:18649055-18661239	chrY:15138637-15146222	chrY:15433931-15441054			chr14:80106875-80114528	chr15:30441097-30953969			chr17:4794492-4797606	chr17:44165803-44369335
	chrX:128910594-128917185	chrX:74697128-74697136	chrY:21651153-21775712	chrY:18722722-18759873	chrY:15192361-15206996	chrY:15445866-15452811			chr14:82499093-82503089	chr15:32615606-32899558			chr17:8045567-8055999	chr17:44408792-44554365
	chrX:129217941-129238405	chrX:75644024-75644177	chrY:21891702-21900363	chrY:18807141-18826874	chrY:15229308-15278224	chrY:15460472-15582250			chr14:85298053-85301316	chr15:34730148-34809861			chr17:9136265-9153099	chr17:48430694-48438221
	chrX:131189504-131197401	chrX:75654280-75655966	chrY:21928241-21933780	chrY:18851423-18892892	chrY:15280916-15297753	chrY:15634840-15654221			chr14:106334907-106345410	chr15:39744413-39744815			chr17:17686341-17754633	chr17:59460194-59495553
	chrX:132434060-132434277	chrX:75697676-75697693	chrY:21988888-22142488	chrY:18955226-18964339	chrY:15303303-15317820	chrY:15656147-15745249			chr14:106388984-106944463	chr15:44137887-44138863			chr17:18025137-18027143	chr17:61512546-61575621
	chrX:132576140-132578714	chrX:76330463-76378644	chrY:22178920-22616127	chrY:18994061-19008135	chrY:15325926-15349261	chrY:15658344-15664376			chr14:106668725-106774672	chr15:62706295-62707755			chr17:18127592-18168328	chr17:72425159-72445887
	chrX:134937658-134969327	chrX:76910949-76932739	chrY:22627115-22645190	chrY:19074101-19105855	chrY:15357274-15389139	chrY:15692581-15704822			chr14:107144050-107187052	chr15:76884571-76893342			chr17:27888654-27947425	chr17:73553621-73592958
	chrX:134988630-134988653	chrX:79993825-79993900	chrY:22681772-22687212	chrY:19113901-19125838	chrY:15394011-15428785	chrY:15716562-15722927			chr15:20408283-22648497	chr15:77330744-77332717			chr17:42391420-42433874	chr17:73813398-73921576
	chrX:135345058-135345074	chrX:80041975-80046012	chrY:22736825-22743085	chrY:19130954-19167968	chrY:15445866-15457151	chrY:15724569-15731650			chr15:24055644-24061566	chr15:84541665-84543752			chr17:43906973-43923966	chr17:73996435-74028528
	chrX:136668913-136675228	chrX:80743414-80758906	chrY:22747310-22762102	chrY:19392005-19564340	chrY:15460472-15582250	chrY:15780454-15849129			chr15:27403365-27409202	chr15:100416996-100421990			chr17:44165803-44358286	chr17:74260498-74278787
	chrX:136731309-136732097	chrX:85290727-85293304	chrY:22889464-22917646	chrY:20810505-20817338	chrY:15524563-15543603	chrY:15860952-15906224			chr15:34727647-34870344	chr15:101341696-101342305			chr17:48430694-48438950	chr17:74860118-74902358
	chrX:136935964-136943850	chrX:85293304-85293435	chrY:22940337-22942023	chrY:20834318-21040924	chrY:15658344-15664376	chrY:15967841-15999556			chr15:36160167-36162018	chr16:14981608-15119778			chr17:59460935-59491989	chr17:78081307-78086380
	chrX:136951602-136952149	chrX:85338462-85345217	chrY:22969365-22975819	chrY:21055703-21081277	chrY:15666458-15688619	chrY:16007595-16174405			chr15:43851548-44011239	chr16:19946058-19959909			chr17:60742101-60795074	chr17:79064367-79220016
	chrX:138126026-138134233	chrX:88618832-88647429	chrY:23035121-23160029	chrY:21138281-21142135	chrY:15692581-15704822	chrY:16036801-16054151			chr15:44137887-44141657	chr16:22622737-22710191			chr17:72425159-72445887	chr17:79275770-79526422
	chrX:138400236-138400349	chrX:90824099-90911389	chrY:23165037-23207548	chrY:21144219-21150914	chrY:15724569-15745249	chrY:16062796-16074216			chr15:62706295-62707755	chr16:57725860-57727877			chr17:73553621-73592658	chr17:79653380-80053466
	chrX:138537113-138537342	chrX:91903183-91923930	chrY:23256812-23271368	chrY:21216115-21225652	chrY:15734726-15742761	chrY:16076148-16089503			chr15:87678121-87689821	chr16:58647358-58649655			chr17:73715913-73753440	chr17:80183602-80195582
	chrX:139054970-139059782	chrX:100529162-100535706	chrY:23359247-23384302	chrY:21629198-21645522	chrY:15750860-15765218	chrY:16196492-16220078			chr15:98842535-98843818	chr16:70152146-70196425			chr17:73806279-73887423	chr17:80914130-80935727
	chrX:139292136-139296100	chrX:103188624-103221347	chrY:23457059-23527532	chrY:21635555-21640200	chrY:15789379-15810681	chrY:16251373-16267628			chr15:100417348-100421990	chr16:74367597-74407341			chr17:73888343-73888806	chr18:30497848-30501060
	chrX:139342621-139342650	chrX:103277015-103328582	chrY:23622410-23625901	chrY:21651153-21661333	chrY:15817541-15849129	chrY:16271423-16289627			chr16:16726750-16847762	chr16:78372097-78384132			chr17:73888898-73921576	chr18:76751819-76754593
	chrX:139493669-139493800	chrX:107110721-107112208	chrY:23757176-23767997	chrY:21682018-21775712	chrY:15860952-15906224	chrY:16281946-16287170			chr16:20523427-20533336	chr16:78876765-78877454			chr17:73996435-74028528	chr18:77623811-77638891
	chrX:139531819-139532431	chrX:110434276-110441292	chrY:23790690-23859223	chrY:21888604-21900363	chrY:15967841-15999556	chrY:16292350-16358779			chr16:21359718-21593631	chr16:84501890-84503847			chr17:74463211-74468486	chr19:399132-758474
	chrX:139681039-139683972	chrX:110584477-110599520	chrY:23969897-24366760	chrY:22083943-22140064	chrY:16007595-16178221	chrY:16366579-16374280			chr16:22622737-22708237	chr17:122582-123633			chr17:74469160-74470257	chr19:791828-1257271
	chrX:139793775-139794153	chrX:112077472-112088761	chrY:24474702-24515425	chrY:22188317-22616127	chrY:16036801-16041636	chrY:16382176-16508870			chr16:25340410-25343063	chr17:35756034-35758588			chr17:74873568-74902358	chr19:1458211-1489895
	chrX:139796593-139797178	chrX:115125672-115156164	chrY:28460973-28784095	chrY:22645217-22673325	chrY:16046478-16054151	chrY:16382176-16387962			chr16:31955076-33630726	chr17:39422461-39431529			chr17:78081368-78086380	chr19:1776556-2356475
	chrX:139887103-139887670	chrX:115338345-115342206	chrY:28540692-28571057	chrY:22681772-22687212	chrY:16076148-16089503	chrY:16389900-16409361			chr16:34467193-34747588	chr17:43651877-43660747			chr17:78394092-78405191	chr19:2415448-2459546
	chrX:146629209-146634344	chrX:115751421-115751502	chrY:28581419-28593974	chrY:22741567-22744478	chrY:16196492-16220078	chrY:16413871-16419368			chr16:58647358-58649655	chr17:44165726-44352833			chr17:79066955-79118401	chr19:2727155-2733281
	chrX:146998582-147000409	chrX:118913824-118914953	chrY:28609918-28629893	chrY:22747310-22762102	chrY:16253222-16267628	chrY:16442116-16450635			chr16:58674891-58676380	chr17:45616653-45672820			chr17:79132591-79177358	chr19:2807063-2816690
	chrX:147041732-147042287	chrX:119611550-119612557		chrY:22905034-22917646	chrY:16271423-16289627	chrY:16475452-16485369			chr16:70127571-70196425	chr17:51854151-51857010			chr17:79275770-79476101	chr19:3047560-3122655
	chrX:147317018-147324256	chrX:119697627-119706984		chrY:22918867-22924178	chrY:16281946-16287170	chrY:16510757-16529847			chr16:72095445-72111740	chr17:62917468-62918350			chr17:79478916-79532081	chr19:3419946-3652653
	chrX:147771772-147772132	chrX:119799049-119806379		chrY:22940337-22948012	chrY:16292350-16358779	chrY:16544059-16586092			chr16:78372097-78384132	chr18:29888544-29889287			chr17:79657194-80020812	chr19:3977424-3984412
	chrX:148859679-148859988	chrX:121963588-121964510		chrY:23035121-23064009	chrY:16366579-16377234	chrY:16592741-16633803			chr16:84501890-84503847	chr18:38260284-38266367			chr17:80034896-80064639	chr19:4013389-4120661
	chrX:149405807-149406923	chrX:122184400-122184437		chrY:23263212-23279702	chrY:16382176-16387962	chrY:16646192-16656485			chr17:194664-198411	chr18:47695292-47698303			chr17:80159457-80195643	chr19:5103490-5152733
	chrX:149702307-149709405	chrX:122415755-122416128		chrY:23354523-23531247	chrY:16404018-16409361	chrY:16660021-16718628			chr17:10889322-10895504	chr18:63724041-63732212			chr17:80391684-80404555	chr19:5693638-5713256
	chrX:149805873-149806391	chrX:122483786-122494615		chrY:23378464-23384302	chrY:16442116-16450635	chrY:16731239-16736437			chr17:16718022-16723474	chr18:63767192-63769017			chr17:80914588-80932337	chr19:7528561-7550844
	chrX:150193386-150197075	chrX:123017894-123018369		chrY:23607871-23617237	chrY:16453656-16508870	chrY:16768781-16782197			chr17:21794130-21795328	chr18:76288880-76296459			chr17:81020904-81036261	chr19:7909765-7999491
	chrX:151982133-151984589	chrX:123063537-123064828		chrY:23622410-23625901	chrY:16475452-16485369	chrY:16787104-16860909			chr17:34418231-34612929	chr19:4344479-4377525			chr18:30497848-30501060	chr19:8549949-8587900
	chrX:152633557-152649209	chrX:123168686-123170097		chrY:23757176-23767997	chrY:16510757-16529847	chrY:16866956-16875487			chr17:35756034-35758588	chr19:19838044-19839679			chr18:65832777-65833138	chr19:10220614-10225806
	chrX:152829215-152845920	chrX:123753050-123753058		chrY:23790690-24379958	chrY:16544059-16614911	chrY:16885828-16890555			chr17:35779149-35781561	chr19:20591370-20717772			chr18:76730738-76754593	chr19:13869687-14274936
	chrX:153006241-153008704	chrX:128822766-128823010		chrY:28460973-28767604	chrY:16637127-16656485	chrY:16893466-16898680			chr17:39422461-39431529	chr19:34728192-34730126			chr19:399170-588860	chr19:14663996-14683949
	chrX:153576092-153587673	chrX:128910594-128917185		chrY:28540692-28571057	chrY:16638973-16643019	chrY:16902115-16923787			chr17:39426350-39430836	chr19:35661162-35667355			chr19:1004173-1017057	chr19:15535774-15591333
	chrX:153777789-153792351	chrX:132801155-132801164		chrY:28581419-28593974	chrY:16660021-16718628	chrY:16941101-16946300			chr17:39507762-39525575	chr19:52133982-52148589			chr19:1046520-1047169	chr19:17389648-17395038
	chrY:3712561-3727100	chrX:133447121-133461496		chrY:28609918-28629893	chrY:16743429-16750740	chrY:16950844-16964374			chr17:41437902-41441690	chr19:53520301-53552254			chr19:1048898-1341509	chr19:18364708-18375815
	chrY:6416882-6421705	chrX:133476013-133477272		chrY:28754210-28767604	chrY:16778486-16782197	chrY:16982474-17016620			chr17:45620135-45667377	chr19:54557244-54560481			chr19:1458211-1489817	chr19:20599816-20717536
	chrY:10014759-10037004	chrX:133608228-133608407			chrY:16787104-16851492	chrY:16992536-17008452			chr18:38260284-38266367	chr19:54728649-54744378			chr19:1906008-2356475	chr19:21125941-21133340
	chrY:26311222-26320838	chrX:133608853-133616528			chrY:16866956-16880053	chrY:17019432-17057771			chr18:63767192-63769017	chr19:54800952-54805385			chr19:2415448-2459546	chr19:33686764-33711312
	chrY:27642501-27648476	chrX:133694874-133695537			chrY:16885828-16890555	chrY:17090083-17100751			chr18:64959365-64965143	chr19:56270682-56280740			chr19:3053003-3126332	chr19:38872235-38897674
		chrX:133990539-133994597			chrY:16902115-16929776	chrY:17104731-17114210			chr18:65296571-65316641	chr20:52647778-52657045			chr19:3200790-3207646	chr19:39212329-39231548
		chrX:134738745-134739026			chrY:16972899-17016620	chrY:17118888-17168186			chr18:76295596-76296459	chr21:10866941-11026318			chr19:3753769-3760117	chr19:40538845-40542386
		chrX:134946531-134965953			chrY:16992536-17008452	chrY:17173542-17210569			chr19:311612-313325	chr21:16588430-16589908			chr19:3976942-3984214	chr19:45644890-45677315
		chrX:134988622-134988653			chrY:17019432-17057771	chrY:17251838-17352787			chr19:9278663-9280136	chr21:44823748-44836549			chr19:4028290-4120661	chr19:46622776-46627592
		chrX:135345058-135345264			chrY:17104731-17114210	chrY:17356037-17673230			chr19:28757372-28766712	chr21:44970576-44971592			chr19:4816587-4821612	chr19:46995043-46999772
		chrX:136032689-136041638			chrY:17118888-17168186	chrY:17356037-17386377			chr19:31287587-31289432	chr22:22386147-22453324			chr19:5086497-5152733	chr19:47876119-47881547
		chrX:136068349-136090017			chrY:17173542-17210569	chrY:17389250-17421384			chr19:34727685-34730126	chr22:22720416-22722790			chr19:5694291-5713256	chr19:50356145-50394328
		chrX:136492337-136495745			chrY:17295060-17352787	chrY:17446427-17460134			chr19:36841565-36846894	chr22:23041845-23234688			chr19:6372745-6378125	chr19:50901893-50921468
		chrX:136670091-136675228			chrY:17356037-17673230	chrY:17470132-17488745			chr19:53328041-53359289	chr22:23046186-23061804			chr19:7527195-7550844	chr19:54927297-54977199
		chrX:136951596-136952145			chrY:17361662-17365822	chrY:17516406-17524945			chr19:53518830-53552254	chr22:23067415-23068823			chr19:7937967-7998386	chr19:55994413-56002699
		chrX:138126026-138134233			chrY:17368846-17386377	chrY:17585570-17594578			chr19:54800287-54805385	chr22:23079281-23088261			chr19:8436438-8472991	chr19:56190815-56207708
		chrX:138180828-138191423			chrY:17389250-17416903	chrY:17609577-17621639			chr20:1563632-1583800	chr22:23092918-23103635			chr19:8550328-8587900	chr19:56596838-56623218
		chrX:138367807-138368607			chrY:17446427-17460134	chrY:17675090-22770318			chr20:14477714-14478843	chr22:23105091-23109914			chr19:13868171-14001265	chr20:26260140-26318279
		chrX:138400236-138400349			chrY:17470132-17475692	chrY:17675090-17712547			chr21:16588430-16589908	chr22:23110446-23151979			chr19:14065517-14108455	chr20:33572941-33604042
		chrX:138688913-138693216			chrY:17516406-17524945	chrY:17751439-17794642			chr21:44822951-44837377	chr22:23154870-23199258			chr19:14172779-14200275	chr20:34187440-34208869
		chrX:138714531-138717520			chrY:17544096-17551993	chrY:17831556-17867853			chr22:18057972-18058734	chr22:23226761-23230268			chr19:17389648-17395055	chr20:39968188-40004536
		chrX:138717913-138720967			chrY:17585570-17594578	chrY:17895442-17907773			chr22:22454215-23246911	chr22:23237134-23245888			chr19:18366051-18375991	chr20:52647631-52657590
		chrX:138829030-138829042			chrY:17609577-17616385	chrY:17925790-18061911			chr22:22592996-23154188	chr22:23478588-23479805			chr19:18886093-18895132	chr20:57767371-57769774
		chrX:139059289-139059782			chrY:17675090-18981104	chrY:18071299-18084028			chr22:23154870-23240286	chr22:24313579-24341422			chr19:18966159-19042956	chr20:58149388-58156497
		chrX:139243397-139251846			chrY:17751439-17803023	chrY:18095824-18181952			chr22:24347959-24395539	chr22:24346673-24395539			chr19:20599816-20717536	chr20:60781155-61005711
		chrX:139680523-139683972			chrY:17833663-17867853	chrY:18183592-18218478			chr22:24347959-24352476	chr22:24347959-24352476			chr19:21126463-21133364	chr20:61030572-61164977
		chrX:139793775-139794153			chrY:17895442-17907773	chrY:18420071-18613005			chr22:24381458-24382922	chr22:24371205-24376225			chr19:38872235-38897674	chr20:61438990-61461091
		chrX:139821327-139821879			chrY:17934270-18046529	chrY:18620105-18646723			chr22:29784312-29790956	chr22:24378012-24380359			chr19:39210223-39231729	chr20:61511357-61512687
		chrX:139887103-139887670			chrY:18095824-18117435	chrY:18670456-18697117			chr22:35295297-35298119	chr22:35295297-35298560			chr19:40520531-40521203	chr20:61867179-61869956
		chrX:139887860-139906191			chrY:18126600-18146842	chrY:18720945-18742616			chr22:37143832-37147055	chr22:42523219-42762289			chr19:40540560-40542426	chr20:62193132-62206231
		chrX:139919929-139920634			chrY:18168273-18181952	chrY:18759814-18778434			chrX:2683493-2698172	chrX:156743-165117			chr19:45644890-45668653	chr20:62316889-62337684
		chrX:146717399-146720738			chrY:18183592-18218478	chrY:18813054-18888179			chrX:2700325-58543823	chrX:2293218-2294511			chr19:46622776-46629113	chr20:62563933-62612631
		chrX:146728215-146728227			chrY:18420071-18571119	chrY:18908277-18942056			chrX:2702131-3536868	chrX:2663877-2698172			chr19:46995043-46999732	chr21:10719726-10966267
		chrX:146998582-147000407			chrY:18649055-18657676	chrY:18953082-18964339			chrX:2805925-2856090	chrX:2700325-58543823			chr19:47873846-47885772	chr21:43367987-43401066
		chrX:147030335-147042358			chrY:18684692-18697117	chrY:18994061-19070287			chrX:2860942-3158309	chrX:2701273-3730333			chr19:49103275-49118115	chr21:44835088-44882110
		chrX:147317018-147325360			chrY:18722722-18750879	chrY:19012089-19035316			chrX:5055476-5057261	chrX:2730686-2764926			chr19:50151828-50165845	chr21:45699477-45756069
		chrX:147349224-147351483			chrY:18813054-18888179	chrY:19074101-19080964			chrX:39689950-39697621	chrX:2860942-2953955			chr19:50357164-50393743	chr21:46932082-46936958
		chrX:148005542-148005690			chrY:18910074-18917067	chrY:19094843-19113960			chrX:47871771-48013183	chrX:25341716-36204752			chr19:50901893-50921468	chr21:47411695-47424371
		chrX:148251706-148252098			chrY:18953082-18964339	chrY:19118904-19128177			chrX:49012216-49029046	chrX:38386538-38387319			chr19:54312866-54315748	chr21:47529986-47553264
		chrX:148553803-148553903			chrY:18991565-19070287	chrY:19130954-19167968			chrX:57750750-57751796	chrX:39590942-39788705			chr19:55994413-56003317	chr21:47821583-47862287
		chrX:149405808-149406923			chrY:19012089-19035316	chrY:19185445-19244161			chrX:61781601-154929332	chrX:61781601-154929332			chr19:56190815-56207708	chr22:19692303-19809510
		chrX:149420646-149420854			chrY:19047014-19057077	chrY:19297963-19318666			chrX:88471214-92215102	chrX:88462833-92333821			chr19:56596838-56609371	chr22:21775924-21804270
		chrX:149577738-149583372			chrY:19074101-19089593	chrY:19308192-19314259			chrX:90116853-91015081	chrX:90329397-90981722			chr19:58987301-58992569	chr22:22266808-22321541
		chrX:149703763-149709405			chrY:19094843-19113960	chrY:19384560-19443003			chrX:97345390-115136616	chrX:91414081-91538630			chr20:30060292-30064571	chr22:22422060-22439298
		chrX:149805833-149806391			chrY:19130954-19244161	chrY:19466383-19493256			chrX:115139270-115142726	chrX:93426350-114920897			chr20:33565480-33596467	chr22:22444576-22451222
		chrX:150193376-150197075			chrY:19270126-19295351	chrY:19503445-19534001			chrX:119034848-119058195	chrX:115139270-115142726			chr20:39968188-40004503	chr22:22511565-22535895
		chrX:151265606-151273780			chrY:19297963-19303985	chrY:19549456-19565889			chrX:126599452-126602426	chrX:126599452-126602426			chr20:52647631-52656535	chr22:22535973-23243696
		chrX:151869764-151902054			chrY:19308192-19314259	chrY:20707618-21101954			chrX:128882189-129229583	chrX:134567380-134572296			chr20:57766673-57769774	chr22:23736734-23746969
		chrX:151982354-151984589			chrY:19371191-19443003	chrY:21177562-21194654			chrX:152957854-153038146	chrX:140997547-146432031			chr20:58149388-58156497	chr22:24562940-24582739
		chrX:152829106-152845920			chrY:19466383-19493256	chrY:21216115-21234590			chrX:153577866-153603660	chrX:148688189-149141913			chr20:60781155-60798945	chr22:24979447-24998201
		chrX:152901874-152917121			chrY:19551466-19565889	chrY:21333841-21368105			chrY:2628272-6400692	chrX:151010992-152215637			chr20:60869680-60927347	chr22:29598288-29628806
		chrX:153576092-153587673			chrY:20707618-21106622	chrY:21432823-21453804			chrY:4093519-4132940	chrY:106743-115117			chr20:60927349-60944258	chr22:39130971-39176987
		chrX:153777789-153783128			chrY:21114845-21134541	chrY:21491899-21499296			chrY:4826494-4888883	chrY:2243218-2244511			chr20:60965626-61005143	chr22:44708548-44740527
		chrY:3712561-3737471			chrY:21177562-21234590	chrY:21512978-21529871			chrY:6102841-6400692	chrY:2613877-6599325			chr20:61029619-61164672	chr22:45121977-45134548
		chrY:26430974-26459614			chrY:21261984-21290386	chrY:21544257-21557178			chrY:6124257-6211496	chrY:2927278-2933990			chr20:61511798-61512461	chr22:45191754-45216499
		chrY:27642501-27649588			chrY:21333841-21368105	chrY:21559074-21782669			chrY:6346696-6364062	chrY:3202612-3671472			chr20:61867699-61987436	chr22:45257371-45258070
					chrY:21422441-21426150	chrY:21620242-21640200			chrY:6383587-6400692	chrY:3713948-3764750			chr20:61990546-61997287	chr22:46480953-46511768
					chrY:21432823-21453804	chrY:21641900-21677749			chrY:6689115-9901780	chrY:4093519-4132940			chr20:61997382-62385530	chr22:49095071-49155123
					chrY:21491899-21499296	chrY:21784347-21846232			chrY:6689115-7083580	chrY:4826494-4888883			chr20:62570378-62612631	chr22:50321623-50363527
					chrY:21512978-21529871	chrY:21809741-21815671			chrY:7084981-7694020	chrY:5971062-5984510			chr20:62656049-62712053	chr22:50599472-50642548
					chrY:21544257-21557178	chrY:21857040-21864347			chrY:7090815-7141525	chrY:6102841-6211496			chr21:10639226-10963178	chr22:50684256-50758007
					chrY:21559074-21779689	chrY:21867712-21918357			chrY:7164954-7192858	chrY:6383587-6400692			chr21:43290140-43304322	chr22:50868527-50970996
					chrY:21559074-21641959	chrY:21957694-21973209			chrY:7194722-7217107	chrY:6689115-9901780			chr21:43367987-43397435	chrX:153558701-153829693
					chrY:21649295-21677749	chrY:21980835-22010037			chrY:7224775-7229556	chrY:6689115-7083580			chr21:44835088-44883311	chrY:2655180-9882301
					chrY:21784347-21807858	chrY:22068612-22074362			chrY:7242873-7247795	chrY:7084981-7684455			chr21:45699477-45756069	chrY:9925961-12103016
					chrY:21793091-21800669	chrY:22083943-22099068			chrY:7290629-7293667	chrY:7164954-7217107			chr21:47411046-47427356	chrY:12110841-24522333
					chrY:21809741-21815671	chrY:22104764-22116983			chrY:7328274-7334676	chrY:7164954-7168392			chr21:47529986-47582260	chrY:27009547-27226947
					chrY:21867712-21925310	chrY:22131502-22141609			chrY:7361106-7364554	chrY:7224775-7229556			chr21:47733918-47742642	chrY:28463253-28817936
					chrY:21945863-21953451	chrY:22145934-22163472			chrY:7375583-7382973	chrY:7242873-7247795			chr21:47819742-47862287	chrY:57229467-57325297
					chrY:21957694-21973209	chrY:22178992-22529312			chrY:7386842-7392709	chrY:7287578-7295609			chr22:19691683-19809510	chrY:57382772-57411008
					chrY:21983771-22010037	chrY:22539238-22750818			chrY:7415921-7419916	chrY:7361106-7392709			chr22:19861127-19879637
					chrY:22083943-22092105	chrY:22707232-22715843			chrY:7421187-7425823	chrY:7375583-7382973			chr22:19941703-19980736
					chrY:22095664-22116983	chrY:22773557-22783365			chrY:7428930-7432788	chrY:7403750-7411996			chr22:22266808-22319591
					chrY:22178992-22208093	chrY:22785243-22804815			chrY:7450517-7507529	chrY:7415921-7419916			chr22:22422060-22439298
					chrY:22516682-22523671	chrY:22808069-22827167			chrY:7512591-7521926	chrY:7428930-7432788			chr22:22531572-22535368
					chrY:22539238-22770318	chrY:22829674-22870654			chrY:7530569-7640555	chrY:7450517-7507529			chr22:22535847-23243696
					chrY:22539238-22554412	chrY:22895292-22916643			chrY:7742397-7768068	chrY:7512591-7521926			chr22:23737357-23746969
					chrY:22679787-22703267	chrY:22926068-22945924			chrY:7782621-7794006	chrY:7530569-7640555			chr22:24562977-24582739
					chrY:22707232-22715843	chrY:22969365-22994153			chrY:7810400-7831854	chrY:7724314-7831854			chr22:24979447-24998201
					chrY:22773557-22783365	chrY:22997424-23011663			chrY:7858899-7873283	chrY:7810400-7831854			chr22:29598422-29628806
					chrY:22808069-22824692	chrY:23040536-23045730			chrY:7907367-9901780	chrY:7858899-7873283			chr22:38463652-38518731
					chrY:22836211-22858318	chrY:23054816-23079655			chrY:8772515-8809749	chrY:7907367-7945333			chr22:44706814-44739440
					chrY:22891072-22916643	chrY:23081415-23114008			chrY:8898121-8903676	chrY:7955095-9901780			chr22:45121977-45134981
					chrY:22926068-22962757	chrY:23150555-23184006			chrY:8908640-9009660	chrY:8756857-8761170			chr22:45191754-45216499
					chrY:22969365-22994153	chrY:23199220-23204142			chrY:9010629-9073289	chrY:8772515-8808596			chr22:45257371-45257847
					chrY:23040536-23045730	chrY:23240959-23297185			chrY:9095112-9140628	chrY:8829588-8878343			chr22:46496366-46550959
					chrY:23054816-23079655	chrY:23315288-23331716			chrY:9111109-9139207	chrY:8893090-8896846			chr22:49134370-49155123
					chrY:23081415-23114008	chrY:23354523-23368484			chrY:9170948-9391622	chrY:8898121-8903676			chr22:50607623-50660214
					chrY:23118024-23121600	chrY:23414753-23473436			chrY:9456949-9485582	chrY:9059912-9073289			chr22:50682865-50764057
					chrY:23150555-23184006	chrY:23486905-23531247			chrY:9668887-9901780	chrY:9105894-9108526			chr22:50868527-50988695
					chrY:23240959-23297185	chrY:23546256-23550531			chrY:9927808-10045809	chrY:9170948-9391622			chr22:51063778-51065341
					chrY:23315288-23331716	chrY:23553341-23586310			chrY:13139952-14038546	chrY:9402024-9420713			chrX:153032587-153291187
					chrY:23346504-23378523	chrY:23589570-23775342			chrY:13215713-13219163	chrY:9456949-9485582			chrX:153558701-153829693
					chrY:23433424-23459044	chrY:23591542-23605084			chrY:13229090-13238919	chrY:9690161-9901780			chrY:2655180-9882301
					chrY:23486905-23529325	chrY:23612993-23632547			chrY:13250971-13637320	chrY:9823178-9844077			chrY:9925961-12103016
					chrY:23546256-23550531	chrY:23640457-23651835			chrY:14001461-14008067	chrY:9927808-10035558			chrY:12110841-24522333
					chrY:23553341-23566519	chrY:23737858-23760615			chrY:14043149-26275993	chrY:13197779-14038546			chrY:27009547-27226947
					chrY:23589570-23775342	chrY:23790690-23796239			chrY:14045977-14052553	chrY:13215713-13219163			chrY:28463253-28817936
					chrY:23591542-23605084	chrY:23813431-23961674			chrY:14094268-14101683	chrY:13229090-13238919			chrY:57229467-57325297
					chrY:23640457-23651835	chrY:23969897-23984088			chrY:14105455-14108320	chrY:14001461-14008067			chrY:57382772-57411008
					chrY:23737858-23756479	chrY:23998234-24382391			chrY:14169146-16171370	chrY:14043149-26275993
					chrY:23790690-23796239	chrY:24498977-25767784			chrY:14218990-14229690	chrY:14045977-14052553
					chrY:23813431-23843117	chrY:25296950-25767784			chrY:14323424-14327834	chrY:14094268-14101683
					chrY:23869014-23961674	chrY:26415727-28804541			chrY:14342768-14347255	chrY:14139357-14168679
					chrY:23969897-23984088	chrY:28548426-28556074			chrY:14380621-14430226	chrY:14169146-16094541
					chrY:24108372-24148166	chrY:28586011-28593974			chrY:14448863-14458819	chrY:14171634-14212999
					chrY:24361532-24382391	chrY:28609918-28629893			chrY:14503838-14530158	chrY:14218990-14229690
					chrY:24498977-24516718				chrY:14531804-14535692	chrY:14315903-14327834
					chrY:25296950-25767784				chrY:14607315-14618560	chrY:14342768-14347255
					chrY:26415727-28804541				chrY:14622267-15926186	chrY:14374597-14430226
					chrY:28534313-28542949				chrY:16036801-16041636	chrY:14409436-14414489
					chrY:28548426-28556074				chrY:16095696-16170244	chrY:14448863-14458819
					chrY:28581419-28593974				chrY:16188682-17058605	chrY:14522752-14530158
					chrY:28609918-28629893				chrY:17436527-17440111	chrY:14531804-14535692
									chrY:17890214-19089593	chrY:14537161-14541016
									chrY:20707618-26275993	chrY:14622267-15926186
									chrY:20810505-21041863	chrY:16014275-16017111
									chrY:21053353-21128698	chrY:16036801-16041636
									chrY:21165841-21234590	chrY:16188682-17058605
									chrY:21270704-21359164	chrY:17493425-26275993
									chrY:21309354-21333900	chrY:17874325-19562945
									chrY:21412851-21463165	chrY:20063342-20574852
									chrY:21622227-21801726	chrY:20723114-20802602
									chrY:21859833-21872481	chrY:20809155-21041863
									chrY:21891702-21925127	chrY:21053353-21134541
									chrY:22087038-22139059	chrY:21157960-21234590
									chrY:22145934-22214261	chrY:21270704-21359164
									chrY:22519760-22592678	chrY:21309354-21333900
									chrY:22618450-22762929	chrY:21416176-21441552
									chrY:22773557-22887366	chrY:21512681-21836033
									chrY:22776633-22814745	chrY:21872422-21925127
									chrY:22832506-22845281	chrY:21988888-22214261
									chrY:23429640-23466678	chrY:22519760-22583842
									chrY:23473377-23479918	chrY:22600185-22607477
									chrY:23500065-23540701	chrY:22618450-22762929
									chrY:23555606-23559711	chrY:22827068-22887366
									chrY:23573060-23588356	chrY:22832506-22845281
									chrY:23640457-23649430	chrY:22891072-22899081
									chrY:23790690-23964138	chrY:22927729-22947952
									chrY:23998245-24450779	chrY:23429640-23466678
									chrY:24108372-24366760	chrY:23473377-23479918
									chrY:24455510-24456354	chrY:23497230-23540701
									chrY:24460289-24469342	chrY:23555606-23588356
									chrY:24474702-24485050	chrY:23640457-23649430
									chrY:24496591-24521408	chrY:23775741-23784471
									chrY:25296950-26066972	chrY:23790690-23962131
									chrY:27328275-59002961	chrY:23991537-24450779
									chrY:28609918-28629893	chrY:24108372-24358134
									chrY:28632507-28720798	chrY:24455510-24456354
										chrY:24460289-24469342
										chrY:24474702-24485050
										chrY:24496591-24514393
										chrY:24885877-26066972
										chrY:27328275-28784114
										chrY:28581419-28586070
										chrY:28609918-28629893
										chrY:28661499-28720798
