# Supplementary material for: Comprehensive performance comparison of high-resolution array platforms for genome-wide Copy Number Variation (CNV) analysis in humans
Source: BMC Genomics. 2017 Apr 24;18:321. doi: 10.1186/s12864-017-3658-x (PMC5402652; doi:10.1186/s12864-017-3658-x)
Supplement: Supplementary file 5 — Gold standard and array CNV chromosomal coordinates. Spreadsheet 1 lists the chromosomal coordinates of the gold standard CNVs and the CNVs called by the arrays. These data were used to compare the CNVs called by the arrays with those in the gold standard using the overlap criteria described in the methods. (XLSX 372 kb) [file 12864_2017_3658_MOESM5_ESM.xlsx]

## Sheet: CNV Tallies
Array	Replicate	Platform Specific Algorithm										Nexus Algorithm
		Number of Called CNVs		Number of CNV calls Validated by Gold Standard		Number of CNV calls with <50% Overlap to a Gold Standard CNV		Number of CNV calls not in Gold Standard but with CNVnator evidence		Number of CNV calls not in Gold Standard and with no CNVnator evidence		Number of Called CNVs		Number of CNV calls Validated by Gold Standard		Number of CNV calls with <50% Overlap to a Gold Standard CNV		Number of CNV calls not in Gold Standard but with CNVnator evidence		Number of CNV calls not in Gold Standard and with no CNVnator evidence
		Total	Autosomal	Total	Autosomal	Total	Autosomal	Total	Autosomal	Total	Autosomal	Total	Autosomal	Total	Autosomal	Total	Autosomal	Total	Autosomal	Total	Autosomal
Affymetrix SNP6.0	1	159	151	85	85	40	40	10	10	24	16	105	105	58	58	23	23	9	9	15	15
	2											132	112	65	64	19	19	9	6	39	23
Affymetrix CytoScanHD	1	340	201	29	29	32	29	3	1	276	142	260	82	42	41	14	12	11	4	193	25
	2	391	241	29	29	38	36	4	2	320	174	230	93	40	39	17	16	10	4	163	34
Agilent 1x1M CGH	1	321	124	47	47	30	19	8	4	236	54	157	65	17	17	43	16	6	3	91	29
	2	337	133	47	47	29	20	7	3	254	63	89	53	17	17	26	13	6	3	40	20
Agilent 1x1M HR	1	449	155	67	67	28	18	8	3	346	67	315	177	36	36	55	24	36	29	188	88
	2	442	152	63	63	30	19	10	5	339	65	280	171	35	35	43	24	35	28	167	84
Agilent 2x400K CGH	1	170	58	16	16	16	13	8	3	130	26	64	50	8	8	17	13	6	3	33	26
	2	199	61	18	18	14	11	10	3	157	29	60	48	7	7	17	13	7	4	29	24
Agilent 2x400K CNV	1	484	365	91	89	56	50	15	7	322	219	552	433	85	85	71	40	41	35	355	273
	2	492	365	127	126	66	57	16	10	283	172	587	489	109	109	71	47	51	44	356	289
Agilent 4x180K CGH	1	77	24	8	8	7	3	6	2	56	11	107	30	7	7	45	9	5	2	50	12
	2	80	25	7	7	7	4	6	2	60	12	107	32	7	7	40	11	4	2	56	12
Illumina HumanOmni5Exome-4v1	1	435	426	40	40	17	16	8	5	370	365	73	66	32	32	7	7	6	4	28	23
	2	405	397	35	35	16	15	9	6	345	341	69	62	30	30	7	7	6	4	26	21
Illumina HumanOmni5-4v1	1	75	63	34	34	8	5	5	4	28	20	65	56	44	44	5	4	5	2	11	6
	2	74	61	32	32	9	6	5	4	28	19	69	61	51	51	3	3	5	2	10	5
Illumina HumanOmni25Exome-8v1	1	71	58	23	23	17	11	6	3	25	21	43	33	19	19	4	4	5	2	15	8
	2	70	57	23	23	14	10	8	5	25	19	44	35	19	19	4	4	5	2	16	10
Illumina HumanOmni25-8v1-1	1	38	31	18	18	9	7	3	2	8	4	36	28	26	26	0	0	5	2	5	0
	2	44	34	18	18	11	7	3	2	12	7	31	24	22	22	0	0	4	2	5	0
Illumina HumanOmni1Quad	1	260	245	134	128	38	37	10	7	78	73	151	139	88	84	43	42	9	4	11	9
	2	279	263	137	131	45	44	10	6	87	82	156	143	93	89	41	40	9	4	13	10
Illumina HumanOmniExpressExome-8v1-2	1	36	31	6	6	7	5	4	1	19	19	24	17	10	10	2	2	2	0	10	5
	2	39	34	8	8	6	4	4	1	21	21	23	17	10	10	2	2	3	1	8	4
Illumina HumanOmniExpress-24v1-0	1	20	15	9	9	5	3	3	0	3	3	16	11	8	8	2	2	2	0	4	1
	2	17	12	6	6	5	3	3	0	3	3	15	10	6	6	3	3	2	0	4	1
Illumina HumanCoreExome-12v1-1	1	13	5	0	0	4	1	2	1	7	3	15	7	3	3	1	1	4	1	7	2
	2	11	4	1	1	3	1	2	1	5	1	15	6	3	3	0	0	4	1	8	2
Illumina CytoSNP-850K	1	18	12	5	5	3	1	5	2	5	4	29	25	12	12	6	6	4	2	7	5
	2	24	17	8	8	4	1	6	3	6	5	25	21	11	11	4	4	4	2	6	4
Illumina PsychArray	1	88	5	2	2	37	1	1	0	48	2	113	10	4	4	14	2	2	0	93	4
	2	111	4	1	1	38	1	1	0	71	2	111	9	4	4	15	2	2	0	90	3
